# Supplementary material for: Association of whole blood n-6 fatty acids with stunting in 2-to-6-year-old Northern Ghanaian children: A cross-sectional study
Source: PLoS One. 2018 Mar 1;13(3):e0193301. doi: 10.1371/journal.pone.0193301 (PMC5832227; doi:10.1371/journal.pone.0193301)
Supplement: S1 Original Data — Raw data used for all analyses. (CSV) [file pone.0193301.s004.csv]

ID	age.month	SEX	height	weight	HB	malaria	EverBF	StillBF	StopBF	sibs	Sicklast2wks	BMI	WAZ	BAZ	HAZ	WHZ	Myristic	Palmitic	Palmitelaidic	Palmitoleic	Stearic	Elaidic	Oleic	Linoelaidic	LA	Arachidic	GLA	Eicosenoic	ALA	EDA	Behenic	Mead	DGLA	AA	Lignoceric	EPA	Nervonic	DTA	DPAn6	DPAn3	DHA	O3I	Total.sat	Total.mufa	Total.n6	Total.n3	Total.n9	Total.pufa	scdn7
52	25.2	2	87.7	10.9	10.4	2	1	2	27	1	0	14.17187494	-0.6	-1.21	0.29	-1.17	0.333384	21.3810702	0.0215343	0.4875322	13.8482551	0.202922	20.7993079	0.2673879	18.876554	0.4264319	0.2507219	0.5901836	0.1508128	0.4193742	1.0217194	0.2026426	1.803232	11.238718	1.5500371	0.2722743	1.0608169	1.652226	0.6888042	0.4851498	1.9689077	2.241182	38.5608977	23.1622969	35.1970182	2.8771446	22.2656894	38.0741628	0.022802049
11	32.4	1	83.4	11.3	10.1	2	1	2	28	1	0	16.24599601	-1.64	0.42	-2.9	0.01	0.5287375	21.8756282	0.0940783	0.8612553	13.3133933	0.2635119	23.4366014	0.307217	19.6785478	0.322402	0.3195347	0.4959509	0.1708292	0.3343271	0.6483392	0.2410148	1.4487141	9.1305607	0.7556136	0.1991601	0.5692059	1.7331799	0.5381052	0.5535143	2.1805777	2.3797378	37.4441138	25.7206037	33.4901865	3.1040813	24.510334	36.5942678	0.03937054
220	60	1	105	14.5	13.6	2	1	2	36	2	1	13.15192744	-1.77	-1.74	-1.07	-1.81	0.0446997	19.2338383	0.0710833	0.2033274	16.2867229	0.1371977	20.3023043	0.2273176	19.9712071	0.4332334	0.1706223	0.2941566	0.1135899	0.3163143	1.0565991	0.1185673	1.535646	11.458387	1.3610129	0.1687308	0.8053819	1.8062581	0.6553902	0.4206284	2.8077835	2.9765143	38.4161063	21.8134512	36.1411426	3.5107326	21.3634512	39.6518752	0.010571338
165	54	2	102.5	15.1	13.4	2	1	2	26	2	0	14.37239738	-0.91	-0.63	-0.81	-0.62	0.1968622	21.5916087	0.0260374	0.3740586	13.8352664	0.1534644	21.9200382	0.2110628	19.6189449	0.3372939	0.2108935	0.2452612	0.2650219	0.2309692	0.7815958	0.1522565	1.3683793	10.727695	1.125861	0.1597515	0.676847	2.0823003	0.6111306	0.7160878	2.3813119	2.5410634	37.868488	23.3957068	35.0613756	3.5221731	22.9026061	38.5835487	0.017324258
169	69.6	2	109.9	17	13.3	2	1	2	8	1	0	14.07516636	-0.96	-0.84	-0.66	-0.83	0.0565055	18.6697647	0.0145334	0.1387524	16.3034841	0.1610865	21.7651717	0.1930309	21.8140347	0.4264609	0.0988933	0.258173	0.1789746	0.203577	0.8577455	0.0586952	1.0445105	10.5372321	1.1055191	0.145876	0.6299203	1.3803264	0.3409145	0.5700595	3.0467582	3.1926342	37.4194798	22.9676373	35.6125194	3.9416683	22.6148737	39.5541877	0.007431931
215	52.8	1	105.9	17.8	13.2	2	1	2	24	6	0	15.87186943	0.29	0.46	-0.02	0.45	0.1502041	19.5864036	0.0532886	0.7311836	14.0959987	0.1381993	23.1950205	0.1833542	18.8272663	0.4017531	0.3450851	0.3432908	0.1345104	0.2786499	0.9421969	0.271644	1.2873056	10.6464329	1.3654945	0.3040038	0.8930151	1.8982049	0.6360577	0.6956082	2.5958281	2.8998319	36.5420509	25.3539979	34.1023566	3.7299505	24.4978789	37.8323071	0.037331182
100	39.6	1	92.5	13.3	13.2	2	1	2	24	1	0	15.54419284	-0.95	0.04	-1.52	-0.16	0.0400407	20.709163	0.00341	0.1809531	13.6417675	0.1585474	21.6898486	0.1710884	20.715349	0.2924571	0.1382172	0.2765705	0.2055304	0.253701	0.9018001	0.2008018	1.436673	10.7420594	1.3601017	0.1423124	0.8476926	2.1344555	0.6406693	0.8236118	2.2931768	2.4354892	36.9453301	23.1570222	36.2322128	3.4646314	22.8968904	39.6968442	0.008737828
69	42	1	98.4	12.9	13	2	1	2	24	3	0	13.32292286	-1.41	-1.87	-0.36	-1.83	0.1039676	20.0936673	0.0398002	0.1634064	14.0269062	0.0706683	19.2966074	0.1791321	21.534525	0.2976542	0.1237632	0.266412	0.1086744	0.1945796	0.8369143	0.0642956	1.299195	12.8195202	1.2480737	0.366767	0.5741963	1.473051	0.4635786	0.6292185	3.7254261	4.0921931	36.6071833	20.4110906	38.0873447	4.830086	20.0057676	42.9174307	0.008132234
116	37.2	1	95.4	14.7	13	2	1	2	24	1	0	16.15178724	0.09	0.46	-0.39	0.46	0.058297	23.2925981	0.0258835	0.3210887	12.0055146	1.4081581	20.6274614	0.263844	19.6403889	0.2802541	0.2087191	0.1706608	0.1390146	0.1650565	0.720673	0.1617136	1.4309867	9.8282718	1.0610485	0.5429717	0.8507943	1.3375802	0.5409843	0.6971619	4.2208748	4.7638465	37.4183853	23.4040468	33.4158315	5.600023	23.0481274	39.0158545	0.01378501
242	60	2	101.5	13.7	12.8	2	1	2	27	3	0	13.29806596	-2.02	-1.47	-1.67	-1.51	0.1898761	21.7937948	0.0138913	0.2845857	14.319864	0.2110547	19.4650736	0.1774215	18.8045294	0.2848834	0.1423582	0.3120992	0.1237186	0.2815734	0.8198514	0.1242877	1.7128422	11.341068	1.41196	0.1971958	0.9248095	1.8268543	0.4862474	0.7767588	3.9734008	4.1705966	38.8202297	21.211514	34.7728944	5.071074	20.7252255	39.8439684	0.013058107
3	54	2	106.4	16.2	12.8	2	1	2	36	4	0	14.30974052	-0.4	-0.68	0.05	-0.69	0.1504487	18.3264339	0.0211993	0.2012274	15.4460675	0.1158114	18.2682838	0.2513707	21.4374704	0.3530134	0.2132361	0.5147022	0.1282774	0.3641317	0.9838176	0.1007813	1.6776752	12.4198041	1.5148185	0.1850371	0.8698653	1.7379983	0.8263711	0.5235429	3.3686147	3.5536518	36.7745996	19.9910894	38.9280576	4.2054721	19.3547418	43.1335297	0.010980172
110	64.8	1	111.4	17.1	12.8	2	1	2	28	1	0	13.77925473	-0.85	-1.26	-0.14	-1.26	0.0579482	20.5562453	0.00757	0.1804071	13.4554564	0.3339716	19.974317	0.2697588	20.0112631	0.3135564	0.1611232	0.2704911	0.1538842	0.2537138	0.8577793	0.118073	1.4966496	12.6944473	1.1191801	0.2030169	0.6847381	2.0630392	0.687293	0.5483007	3.5277757	3.7307926	36.3601657	21.4514949	37.637288	4.4329775	21.1110997	42.0702655	0.008776267
233	63.6	1	105.4	15.6	12.8	2	1	2	24	1	0	14.04246586	-1.64	-1.02	-1.5	-1.02	0.0454928	21.3927174	0.00949	0.2194844	13.7122534	0.2103544	18.1120497	0.2440968	20.2306152	0.3949547	0.1762183	0.2446643	0.1629941	0.2396664	1.2441439	0.1090869	1.4961022	12.1266438	2.2345367	0.2188792	1.2521448	2.2776839	0.6259921	0.6038169	2.4159159	2.6347951	39.0240989	20.0481876	37.4170187	3.4016061	19.6836358	40.8186248	0.010259772
143	61.2	1	105	14.9	12.7	2	1	2	24	0	0	13.51473923	-1.78	-1.51	-1.25	-1.52	0.4616114	26.0157207	0.00803	0.5748714	9.176247	0.095035	31.1937031	0.3077148	19.8410882	0.2779475	0.2875991	0.2029955	0.5981778	0.1421857	0.4668212	0.1157852	1.0100083	5.3137376	0.6154859	0.0792802	0.3548904	0.7720967	0.2709755	0.2644747	1.5535142	1.6327944	37.0138337	32.4295254	27.9454059	2.4954469	31.7594137	30.4408528	0.022097078
138	60	2	110.1	15.3	12.7	2	1	2	24	2	0	12.62166918	-1.21	-2.06	0.14	-2.18	0.1393351	21.5658422	0.00611	0.2075761	13.9047113	0.2076274	19.5398088	0.3028665	20.9268124	0.3109529	0.1435447	0.3533541	0.1768306	0.3450276	0.8430166	0.082888	1.2297913	11.5012593	1.168409	0.2401357	0.6763851	1.9936412	0.5163564	0.6201743	2.9975453	3.237681	37.9322671	20.9908615	36.9592994	4.0346859	20.5067093	40.9939853	0.009625226
133	60	1	104.8	15.9	12.7	2	1	2	29	2	0	14.47686615	-1.07	-0.56	-1.11	-0.64	0.1096086	19.8355471	0.0153351	0.2329014	14.553701	0.1802102	22.5553998	0.2640126	20.5981023	0.366262	0.2303967	0.2785177	0.2496313	0.3521991	0.7457941	0.1182876	1.2239783	10.9756214	1.1266091	0.2240006	0.6235722	1.6352137	0.6594875	0.4769126	2.3686981	2.5926987	36.7375219	23.8859364	35.9390116	3.3192426	23.4774698	39.2582542	0.011741617
201	61.2	2	118	19.7	12.7	2	1	2	24	3	0	14.14823327	-0.06	-0.78	0.73	-0.8	0.1074522	23.0673805	0.0353139	0.4055545	12.7012286	0.1360622	19.041832	0.2178062	18.9112818	0.2275016	0.1486264	0.2408998	0.0850856	0.2368305	0.6388135	0.1073231	1.5428343	11.2557786	1.0777406	0.6610073	0.8718029	1.8569157	0.7725746	0.7910997	4.8612539	5.5222612	37.820117	20.7314653	34.9426481	6.3984465	20.1570202	41.3410946	0.017581298
10	40.8	2	88.6	12.2	12.6	2	1	2	24	1	0	15.54148047	-1.48	0.16	-2.41	-0.09	0.3458631	21.6528562	0.0518993	0.4290659	14.0240517	0.212067	19.9731349	0.3111505	21.3632472	0.2758314	0.1692546	0.4317049	0.1315646	0.3454247	0.6386457	0.1606996	1.4739023	10.8322476	0.8801609	0.0799572	0.6207916	2.0072421	0.8218476	0.4522185	2.315171	2.3951282	37.817409	21.7186636	37.3243166	2.9789113	20.9666931	40.3032279	0.019815672
141	46.8	2	89	11.2	12.6	2	1	2	24	1	0	14.13962883	-2.67	-0.86	-3.05	-1.16	0.2465659	21.2933227	0.0384845	0.4584167	12.5346267	0.117319	23.8221034	0.1793513	19.4700846	0.316355	0.1611297	0.3241312	0.2384508	0.2574571	0.7559231	0.0818858	1.2629627	11.1099286	1.2216726	0.1408526	0.6312271	1.5082792	0.5931827	0.5139399	2.722347	2.8631996	36.368466	25.3916819	34.5423759	3.6155903	24.6525353	38.1579662	0.02152866
191	42	1	91.8	12.9	12.6	2	1	2	28	0	1	15.30750281	-1.41	-0.11	-2.03	-0.39	0.1337322	21.2355276	0.0363982	0.3112047	12.9340234	0.1128048	20.9577347	0.1790924	22.1375692	0.3191679	0.1330248	0.2978295	0.0994118	0.2224143	0.7690856	0.1204942	1.2976941	11.4118167	1.1611004	0.1367832	0.5825844	1.6235298	0.7198503	0.4896425	2.5774831	2.7142663	36.5526371	22.2985563	37.7249916	3.3033206	21.7736181	41.0283122	0.014654908
284	62.4	2	100.2	15.1	12.6	2	1	2	24	5	0	15.03978072	-1.62	-0.14	-2.29	-0.14	0.1282504	23.0480663	0.00386	0.2715866	13.0817544	0.1505738	20.1523909	0.2016388	20.088719	0.4146923	0.1530162	0.350229	0.2511241	0.3250919	1.0005914	0.1454382	1.3682805	10.8811935	1.6309868	0.1423601	1.0340964	1.9447841	0.7779205	0.4167575	2.0366006	2.1789607	39.3043416	21.9627367	35.7406445	2.8468423	21.4824993	38.5874868	0.011783487
99	54	1	96.5	14.9	12.6	2	1	2	29	5	0	16.00042954	-1.17	0.56	-2.3	0.4	0.0646704	21.979066	0.0261917	0.3974744	12.0130758	0.1514772	22.5848742	0.2506536	20.375706	0.311682	0.3015679	0.3056165	0.1415265	0.2909993	0.820471	0.2768316	1.8203612	10.8455568	1.2457542	0.2285379	0.6422467	1.5316939	0.5550906	0.4750202	2.3638541	2.592392	36.4347194	24.1078807	35.9716293	3.2089387	23.6554297	39.180568	0.018084226
4	54	1	99.7	13.7	12.5	2	1	2	36	4	0	13.78257139	-1.83	-1.23	-1.58	-1.35	0.1615255	18.6281619	0.00926	0.2868749	15.0090405	0.1115509	20.0765888	0.1656452	22.3061337	0.4042711	0.1231027	0.5333595	0.1395012	0.4467652	0.9966146	0.086665	1.3116574	11.09827	1.5012988	0.1462732	0.8942328	1.8656329	0.6094362	0.448512	2.6396232	2.7858964	36.7009124	21.9118669	37.9266433	3.3739096	21.1690375	41.3005529	0.015400065
20	49.2	1	98.4	14.3	12.5	2	1	2	24	3	3	14.76882147	-1.15	-0.44	-1.32	-0.52	0.144082	19.8289313	0.0439695	0.5958229	15.9106356	0.1837751	19.656937	0.410507	18.2510483	0.3743102	0.342823	0.4555372	0.1073181	0.3278697	0.8324289	0.1732804	1.4841923	12.5818324	1.0370612	0.3192717	0.6633143	1.9796472	0.7386117	0.8098204	2.7469725	3.0662442	38.1274492	21.599356	36.1165316	3.9833827	20.6773068	40.0999143	0.03004816
258	33.6	1	89.2	12	12.4	2	1	2	26	0	0	15.08174305	-1.25	-0.49	-1.47	-0.71	0.2550279	22.4164017	0.0102591	0.3482482	12.2262909	0.1569866	23.3101479	0.1777597	20.9219627	0.4264605	0.1607846	0.2784588	0.1204719	0.225193	0.9327387	0.1606314	1.0468869	9.2942748	1.2521787	0.1765257	0.7636914	1.2498541	0.4331706	0.5285916	3.1270026	3.3035283	37.5090984	24.867792	33.5098864	3.9525918	24.3914573	37.4624782	0.015535419
235	42	2	94.5	13	12.4	2	1	2	24	0	0	14.55726323	-1.08	-0.58	-1.12	-0.65	0.1280778	20.8840735	0.00554	0.1665535	11.254822	0.1485206	21.8446428	0.2134817	27.2139324	0.3695896	0.0996789	0.2996599	0.7494339	0.2598889	0.8266502	0.0635146	0.8844785	8.8657313	1.2309841	0.1498379	0.6395923	1.1799828	0.4052145	0.3680773	1.7480401	1.897878	34.6941972	23.1045091	39.122389	3.0153892	22.6962703	42.1377782	0.007975144
71	66	2	106.4	15.5	12.4	2	1	2	29	4	0	13.6914184	-1.52	-1.14	-1.16	-1.14	0.1264348	20.8608301	0.0332732	0.2858981	12.6211212	0.1385675	19.640679	0.1881419	21.841932	0.2745025	0.165973	0.2948927	0.082316	0.2459238	0.7335672	0.1107074	1.6965806	11.8832792	1.2003207	0.1949452	0.8107511	1.8142547	0.6678749	0.5899914	3.4972417	3.6921869	35.8167765	21.2040616	38.5039601	4.3644943	20.700705	42.8684544	0.01370502
114	62.4	1	100.2	15.5	12.4	2	1	2	30	3	1	15.43818551	-1.58	0.14	-2.46	0.14	0.1245089	21.0042242	0.0124671	0.0648023	13.2598736	1.7385601	17.9251962	0.3788857	22.1868192	0.3456635	0.1388305	0.2369791	0.4012685	0.2352603	1.0820487	0.1198025	1.5061795	10.5939111	1.8254034	0.1476635	1.0904929	1.7723155	0.4925288	0.5828357	2.7334791	2.8811426	37.6417223	21.0684977	37.3047306	3.8652468	20.8740517	41.1699774	0.003085203
237	34.8	1	93.6	13.3	12.4	2	1	2	24	0	1	15.18098473	-0.51	-0.38	-0.46	-0.4	0.0987099	21.8616222	0.0142482	0.0923479	13.0988097	0.2729118	19.3750457	0.2818207	23.1267879	0.3894115	0.115462	0.3354514	0.2321632	0.3190106	0.8680156	0.0949783	1.1452461	11.891722	1.2845074	0.1062494	0.5547948	1.9743685	0.4738554	0.3295278	1.662932	1.7691814	37.6010763	20.6447998	39.3282732	2.3308724	20.2977306	41.6591456	0.004224202
244	50.4	1	100.1	15.1	12.3	2	1	2	28	2	0	15.06984524	-0.81	-0.18	-1.07	-0.23	0.1395402	20.4717626	0.0168167	0.2854255	14.9829194	0.1120925	21.0913301	0.1825245	17.8751323	0.4235403	0.0996653	0.4607085	0.1262791	0.2875639	1.1966048	0.1504618	1.3466994	11.5737695	1.767979	0.1072343	0.9984272	2.529617	0.5453649	0.4670372	2.7615042	2.8687385	38.9823463	22.9648005	34.4403368	3.4620548	22.3523116	37.9023916	0.0139424
238	58.8	2	102.8	15.6	12.3	2	1	2	26	0	0	14.76176778	-1	-0.35	-1.27	-0.32	0.13079	22.1013883	0.0160385	0.1546443	11.343698	0.0758506	24.8152858	0.2285423	24.1772571	0.3536655	0.0969686	0.2912916	0.5533354	0.2200836	0.9416088	0.1382056	0.8542727	7.5047371	1.1603802	0.1940814	0.627597	1.0463765	0.1487427	0.5380406	2.2871178	2.4811992	36.0315308	25.9807078	34.2769806	3.5725752	25.656939	37.8495558	0.00699704
166	64.8	2	106.9	15.9	12.3	2	1	2	30	3	0	13.91367049	-1.23	-0.97	-0.92	-0.97	0.1307041	21.8750461	0.017311	0.2011238	13.6383392	0.1077795	19.0548648	0.1799048	20.7448307	0.3976406	0.1384218	0.2873242	0.1386764	0.2812016	1.0188668	0.1318363	1.4686699	11.5105895	1.8188108	0.1259557	1.0264211	1.8984494	0.5581604	0.6548722	2.5941995	2.7201552	38.8794076	20.6948244	36.7802281	3.5137038	20.3209017	40.2939319	0.009194211
224	40.8	1	100.9	16.1	12.3	2	1	2	31	2	0	15.81406587	0.49	0.27	0.45	0.37	0.0941087	17.7448951	0.0900396	0.1424399	15.9569682	0.1613695	20.429633	0.2824939	20.5697482	0.4239688	0.2419118	0.3165712	0.2000024	0.228963	1.1858677	0.1969002	1.5655816	12.4631129	1.6313669	0.2730098	0.7777789	1.8847643	0.4115091	0.653179	2.0738164	2.3468262	37.0371754	21.9178321	37.6480848	3.2000076	21.5656816	40.8480924	0.008027092
94	62.4	1	108.1	18.4	12.3	2	1	2	60	1	1	15.74586179	-0.17	0.37	-0.67	0.37	0.0680009	21.9147217	0.017045	0.2866655	12.3722571	0.1995851	19.3507093	0.251118	22.605058	0.2873065	0.2312441	0.1993072	0.3665731	0.2304595	1.0013967	0.1462614	1.4254444	10.112221	1.6032884	0.3846139	0.9763235	1.3322534	0.3530442	0.8437593	3.4413429	3.8259568	37.2469713	21.0296356	36.5408426	5.0362892	20.6728793	41.5771318	0.013080956
87	49.2	1	96.7	13.7	12.2	2	1	2	36	4	0	14.65101183	-1.49	-0.54	-1.72	-0.69	0.4881281	22.3731029	0.0372699	0.6595287	13.2177071	0.1173114	18.0457714	0.200826	21.2817283	0.3009031	0.1715187	0.213649	0.2221271	0.2931357	0.7188894	0.1174689	1.7056779	11.2040589	1.2639318	0.1714013	0.8094844	1.7484669	0.7477284	0.4976083	3.3925765	3.5639778	38.3626624	19.8830148	37.3531408	4.2837132	19.0900361	41.636854	0.029478642
132	56.4	1	103.5	16.2	12.2	2	1	2	31	2	1	15.12287335	-0.69	-0.08	-1	-0.13	0.2583487	19.7741097	0.00341	0.345168	14.1706593	0.1746936	19.9928504	0.2199821	21.0489006	0.3293526	0.1888304	0.3148654	0.1674996	0.3989823	0.8114766	0.2029227	1.971551	11.1561973	1.2651262	0.2252742	0.8402322	2.3642095	0.821104	0.742969	2.2112876	2.4365618	36.6090731	21.6712196	38.1697572	3.3470304	21.2106989	41.5167876	0.017455552
123	66	1	110.1	18.3	12.2	2	1	2	24	1	0	15.09650627	-0.4	-0.13	-0.52	-0.13	0.2269869	20.7451459	0.0878127	0.3170411	10.9678513	0.2232991	25.0586908	0.2687328	21.8642541	0.4426664	0.1707843	0.3936426	0.1126178	0.2922821	0.946686	0.1307004	1.1850544	9.5395158	1.2525789	0.1488569	0.5874398	1.98017	0.5824781	0.3529428	2.1217691	2.270626	34.5819154	26.6679261	35.8832716	2.7361866	26.0001301	38.6194582	0.015282664
89	49.2	2	98.1	14.2	12.2	2	1	2	24	5	0	14.75537766	-1	-0.36	-1.23	-0.38	0.1730285	20.9155731	0.0294585	0.3142801	15.5523353	0.2901957	23.0089288	0.2045619	17.7680938	0.3359754	0.0423999	0.2532482	0.0916189	0.1298261	0.7307511	0.102604	1.1257153	11.7803706	0.8956039	0.0955845	0.5127144	1.8443457	0.7494306	0.5144117	2.538944	2.6345285	38.6032673	24.4088257	33.6447439	3.2405591	23.9144429	36.885303	0.015026129
83	58.8	2	99.2	13.2	12.2	2	1	2	27	1	0	13.41376171	-2.23	-1.38	-2.04	-1.44	0.1419883	20.9630309	0.0224198	0.2507106	12.9049532	0.1194243	18.6704729	0.2159199	21.5620168	0.3641612	0.1134951	0.2421153	0.1996751	0.2660161	0.9012675	0.0532827	1.1284734	13.3982328	1.4931143	0.0916213	0.9292809	1.9962671	1.0494348	0.3957294	2.5268961	2.6185174	36.7685154	20.2344238	39.729856	3.2139219	19.7724608	42.9437779	0.011959654
209	61.32	1	116.2	19.4	12.1	2	1	2	36	4	0	14.36777353	-0.38	-0.75	0.11	-0.74	0.5300401	24.2758753	0.0355758	1.0821564	11.0733649	0.1567706	21.6677143	0.21969	19.1350731	0.2477697	0.4260772	0.2843885	0.1302586	0.2435956	0.6125429	0.1939656	1.6191275	9.9258392	0.9772032	0.2883212	0.6252908	1.3500256	0.5632976	0.79284	3.5431963	3.8315175	37.7167961	23.8518964	33.4827258	4.7546161	22.6437413	38.2373419	0.044577441
149	68.4	1	97.4	16	12.1	2	1	2	24	3	0	16.8656106	-1.57	1.12	-3.35	1.1	0.2650066	19.5809287	0.0364438	0.200764	14.6219841	0.1232688	20.8676851	0.2249334	23.0252995	0.2732388	0.180862	0.2789593	0.433588	0.382589	0.6643073	0.0807785	1.1373077	10.9679446	1.0010956	0.1463549	0.5004746	1.8574022	0.5249952	0.4359621	2.1878263	2.3341812	36.4065611	22.0075956	38.3013336	3.2037313	21.572207	41.5050649	0.010253038
159	58.8	2	98.4	14.3	12.1	2	1	2	24	1	0	14.76882147	-1.63	-0.35	-2.21	-0.37	0.2577158	21.5951365	0.1000531	0.504735	13.6927926	0.3876045	19.4004923	0.2812187	21.7585431	0.329446	0.2042455	0.2483886	0.1650171	0.2649109	0.8914493	0.0944924	2.0260445	9.8726608	1.2935259	0.1767505	0.81389	1.7695035	0.622619	0.8855591	2.3632055	2.539956	38.0600661	21.4551635	36.799746	3.5905322	20.6964792	40.3902782	0.023372624
156	37.2	1	102.1	16.2	12.1	2	1	2	24	6	0	15.54044785	0.88	-0.02	1.39	0.18	0.2369903	22.0453783	0.0516456	0.4666545	13.7404239	0.2277634	19.7398739	0.2058467	18.3047525	0.3595162	0.1366433	0.2710805	0.1213799	0.310041	0.8645809	0.1237718	1.5944285	12.3873433	1.5142711	0.0676014	0.9937082	2.1163696	0.8867449	0.5974547	2.6357353	2.7033367	38.7611607	21.7507261	35.9421698	3.4221713	21.0851173	39.3643411	0.021167906
202	63.6	1	103	15.7	12.1	2	1	2	26	2	0	14.79875577	-1.47	-0.37	-1.85	-0.37	0.1815483	18.6919782	0.0129933	0.2274234	16.2058537	0.1104594	20.0478715	0.1532417	20.7320974	0.3313337	0.1746887	0.2458682	0.1985828	0.2498101	0.8443124	0.0976849	1.3816894	11.8524795	1.3651611	0.1274369	0.7519682	1.678702	1.0438617	0.4318423	2.8611112	2.9885481	37.6201874	21.396584	37.2665705	3.6189732	21.007984	40.8855437	0.012166898
98	44.4	1	91.2	12.4	12.1	2	1	2	31	0	0	14.90843336	-1.93	-0.4	-2.48	-0.76	0.1487846	19.6637213	0.0171111	0.2581537	13.4826685	0.1801905	25.0710489	0.2044976	22.6619295	0.3737921	0.1453149	0.2388075	0.7160561	0.2002417	0.6874602	0.135892	1.1535804	9.40636	0.8108561	0.1454138	0.4319425	1.311087	0.3296623	0.434747	1.7906806	1.9360944	35.1672828	26.1972542	35.4126734	3.0868975	25.8190739	38.4995709	0.013128425
54	30	2	86.6	12.2	12.1	2	1	2	27	6	0	16.26762103	-0.32	0.54	-1.15	0.38	0.126513	19.6403416	0.0134661	0.2981647	15.1031659	0.1059339	21.6435478	0.2447523	17.6191365	0.5454362	0.1567029	0.5946753	0.1670151	0.3086208	1.3693968	0.1880261	1.3763274	11.0070317	1.7260933	0.163917	1.3433816	2.1645609	0.8339215	0.5159759	2.7438954	2.9078124	38.5109468	23.9991694	33.711054	3.5908034	23.2808894	37.3018574	0.015181238
261	46.8	1	94.6	12.9	12.1	2	1	2	28	1	0	14.41476071	-1.79	-0.78	-1.94	-1	0.1260434	20.510212	0.01976	0.2489151	14.5961562	0.2312443	19.4660492	0.2654448	20.0851226	0.361751	0.1382532	0.2583587	0.1222125	0.2702761	0.8240603	0.1399631	1.5308373	12.5577705	1.2064628	0.162353	0.9138196	1.929048	0.8195597	0.5280523	2.6882742	2.8506272	37.6246857	21.1381469	37.5963122	3.500892	20.7510762	41.0972042	0.012136154
301	38.4	2	89.7	12.1	12.1	2	1	2	18	0	0	15.03836025	-1.31	-0.25	-1.79	-0.43	0.1244027	22.2187788	0.0111819	0.2509312	12.5364467	0.1653819	20.9121497	0.1340138	21.7773879	0.4259769	0.1984029	0.5450555	0.0835045	0.2923465	0.8434015	0.0797203	1.2095423	10.4173772	1.0543432	0.167877	0.5378328	1.6369499	0.4713995	0.4859009	3.4196943	3.5875713	37.2033498	22.422533	36.13742	4.1569767	21.6950847	40.2943967	0.011293654
113	32.4	1	89.5	13.4	12.1	2	1	2	24	0	0	16.72856652	-0.2	0.79	-1.18	0.6	0.0776222	22.0629411	0.0298799	0.1763243	11.8297323	0.162334	23.7090622	0.279134	20.6703691	0.377627	0.1160855	0.300748	0.199566	0.2569269	1.1073028	0.1670013	1.0600982	9.6370097	1.7155507	0.120113	1.1391559	1.6921839	0.5292138	0.5216957	2.0623224	2.1824354	37.1707761	25.5175043	34.2410211	2.9036971	25.1775534	37.1447182	0.007991876
128	54	2	104.2	15.2	12	2	1	2	28	3	0	13.99935898	-0.86	-0.92	-0.44	-0.91	0.3650936	21.5978566	0.0172393	0.6878563	13.2737451	0.2561024	25.0473678	0.326348	21.6177092	0.2715785	0.351426	0.3472471	0.6557401	0.3162255	0.5073803	0.173744	1.2133417	7.6271932	0.8226092	0.1896809	0.3304393	1.3469666	0.434942	0.2796284	1.9425389	2.1322198	36.8382633	26.6862522	33.2341522	3.0675883	25.8076535	36.3017405	0.031848359
148	64.8	1	119.9	20.2	12	2	1	2	24	1	0	14.05118666	0.43	-1.01	1.68	-1.01	0.3215676	22.1539377	0.0149456	0.3674006	13.7606012	0.1419254	21.455032	0.4179104	18.0418964	0.3484258	0.1509882	0.2923878	0.1379197	0.3265619	0.7357511	0.1930278	1.6320049	12.0422241	1.0019607	0.1974959	0.6556148	1.9745268	0.6496733	0.6520908	2.3341294	2.5316253	38.3222441	22.9273062	35.235786	3.3216358	22.4456	38.5574218	0.016583986
85	52.8	2	105.4	18.1	12	2	1	2	36	4	0	16.29286103	0.46	0.69	-0.02	0.72	0.2988635	22.5455936	0.0430799	0.771638	13.020506	0.4213313	21.5090972	0.2101755	18.6992897	0.2673848	0.2064847	0.2216118	0.2760524	0.2485933	0.7323435	0.1856127	1.4875274	10.9956975	1.3664011	0.1749879	0.8572568	1.8240521	0.757841	0.5861659	2.2924124	2.4674003	38.2310925	23.824015	34.4296612	3.3296186	22.973298	37.7592798	0.034225668
243	54	2	105.2	15.1	12	2	1	2	28	0	0	13.64411803	-0.91	-1.21	-0.22	-1.21	0.258812	24.7392656	0.0463953	0.706141	10.9503381	0.1575935	21.4692016	0.2434633	23.3269466	0.2684043	0.1720188	0.2563994	0.4491361	0.2293709	0.5877186	0.1451366	1.2441713	8.3975546	0.9236615	0.1791003	0.8154376	1.3486752	0.4501325	0.5551859	2.0797396	2.2588399	37.7282001	23.4511684	35.4123332	3.2631619	22.5873693	38.6754951	0.028543329
262	34.8	2	98.5	12.6	12	2	1	2	29	5	0	12.98667835	-0.62	-2.12	1.14	-1.84	0.2041449	24.2660643	0.0271709	0.2008293	11.7941916	0.1230858	23.0174354	0.2199775	19.9601674	0.385922	0.0744546	0.3246472	0.1682647	0.2868563	0.9448019	0.11763	1.1836172	9.8175406	1.5175028	0.0814397	0.7514039	1.4696602	0.4113044	0.429871	2.2220165	2.3034562	39.1126275	24.4445725	33.4235782	2.9015919	24.0095551	36.3251701	0.008276138
193	43.2	2	93.3	13.3	12	2	1	2	24	6	0	15.2787686	-1.01	-0.01	-1.58	-0.14	0.1937411	23.315644	0.0533955	0.654812	12.0432337	0.1778626	21.3170682	0.2150856	19.3760062	0.2851273	0.2205571	0.2747563	0.0912672	0.2287817	0.7173997	0.2832044	1.6621476	10.4380258	1.0869294	0.238044	0.7197968	1.3623541	0.5336324	0.7831084	3.728019	3.966063	37.6420752	23.1976914	34.0365905	4.8404386	22.497932	38.8770291	0.028084663
136	50.4	1	103.4	14.9	12	2	1	2	30	5	0	13.93622633	-0.91	-1.14	-0.3	-1.12	0.1638303	20.081763	0.0182937	0.2643754	14.9235813	0.1976551	20.1610175	0.4126444	19.0472762	0.3894892	0.1467628	0.3260987	0.301699	0.3397603	0.9175653	0.1241232	1.3620729	12.3926868	1.4363195	0.4265534	0.837049	1.730945	0.5477076	0.646639	2.8040914	3.2306448	37.9125486	21.8044894	35.979856	4.1789828	21.3198448	40.1588388	0.01316495
29	49.2	2	101.2	15.2	12	2	1	2	24	3	0	14.84166289	-0.5	-0.3	-0.52	-0.27	0.1415683	20.2241518	0.00735	0.2963336	13.2588959	0.1291252	19.189809	0.2033287	23.1493661	0.2860848	0.094856	0.4294216	0.1160513	0.2627703	0.7083298	0.0830288	1.0189227	8.5271	0.9409354	3.1110681	0.5328137	0.7442139	0.0939136	1.5668949	4.8836671	7.9947352	35.559966	20.5848531	34.0944713	9.6776814	19.9347767	43.7721527	0.014652461
167	61.2	1	108.6	16.6	12	2	1	2	30	0	0	14.0750011	-1.55	-1	-1.38	-1	0.0827363	21.4386387	0.0245391	0.1941474	12.8906355	0.1425961	19.3614853	0.1988012	23.7416942	0.3651298	0.1817904	0.269063	0.1871838	0.2123054	0.9635203	0.0720415	2.1149168	10.0175436	1.3554016	0.2385653	0.7668419	1.5404805	0.263951	0.4331363	2.9428551	3.1814204	37.0960622	20.7586728	38.2714831	3.8017405	20.3429648	42.0732236	0.009055957
313	55.2	1	101.3	14.2	11.9	2	1	2	24	5	0	13.83787661	-1.62	-1.16	-1.35	-1.26	0.3465272	23.1317158	0.1270654	0.5637123	13.1293697	0.4943987	18.7079728	0.1462184	20.601078	0.3613574	0.1141036	0.389183	0.1907772	0.2962993	0.537247	0.0911692	1.7932777	11.5429166	0.648041	0.1790594	0.2779763	1.7033732	0.8525345	0.7674409	3.0071855	3.1862449	38.1542581	20.5603085	37.0498013	4.144463	19.571517	41.1942643	0.024369671
27	26.4	1	83.6	11.2	11.9	2	1	2	24	3	0	16.02527415	-1.04	0.08	-1.73	-0.15	0.270142	23.0418712	0.0488628	0.396408	13.1018509	0.2291204	18.5126774	0.23682	18.5269348	0.3821336	0.11582	0.5292346	0.1181228	0.2164966	1.0204303	0.0809754	0.9192339	8.1838555	1.2584556	3.0223959	0.8399205	0.7594328	0.2746761	1.7958118	6.1183171	9.140713	39.0748836	20.5562237	29.2332697	11.0546476	19.6626937	40.2879173	0.017203811
212	62.4	1	107	14.9	11.9	2	1	2	29	5	0	13.01423705	-1.83	-2.01	-0.9	-2.01	0.2398827	20.4883364	0.1233801	0.4415575	14.2207383	0.4201501	21.5892131	0.4166468	18.4207827	0.3574078	0.2969103	0.3049243	0.1193333	0.2851318	0.8739682	0.2509739	1.4580776	11.6785411	1.0989881	0.2535619	0.6419919	2.0611528	0.6785494	0.912996	2.3668039	2.6203658	37.2793215	23.521217	35.2957925	3.6526951	22.902329	38.9484876	0.021551652
140	58.8	2	95.6	12.8	11.9	2	1	2	24	2	0	14.00535705	-2.46	-0.91	-2.8	-1.05	0.2193162	21.6090665	0.018542	0.563535	13.2457221	0.1463139	22.5604714	0.2735545	21.3034455	0.3962453	0.1848162	0.3578081	0.1921292	0.3968898	0.5964574	0.1018049	1.5208616	10.0592834	0.799329	0.1281014	0.4051647	1.706454	0.5110939	0.4440396	2.2595545	2.3876559	36.8661365	24.0518351	35.9563989	3.0238247	23.2137549	38.9802236	0.026078637
117	33.6	2	92.2	14	11.9	2	1	2	28	0	0	16.46896071	0.34	0.74	-0.31	0.66	0.2120256	17.1869177	0.0255927	0.3039678	21.273428	0.1676257	26.6034577	0.1994694	14.8667448	0.5357871	0.186062	0.2292472	0.0921694	0.1981237	0.7324428	0.1363829	1.072	9.6661545	1.1098575	0.105314	0.5882494	1.4184706	0.4309886	0.457122	2.2023989	2.3077129	41.0504587	27.9181405	28.0380136	2.8570043	27.4957157	30.8950179	0.017685998
147	61.2	1	105.2	17.1	11.9	2	1	2	30	1	0	15.45128598	-0.67	0.15	-1.19	0.15	0.1676906	19.53754	0.0472577	0.2527821	13.5659143	0.1819467	23.4498599	0.3465447	21.0575829	0.3790158	0.1345826	0.4342578	0.2266828	0.3237064	0.890532	0.1455558	1.3894384	10.8406752	1.1411757	0.1457547	0.5057822	1.6264139	0.5723672	0.375394	2.2615465	2.4073012	35.6818684	24.8718864	36.2913113	3.009378	24.2831446	39.3006893	0.012938277
308	25.2	2	89.4	12.3	11.9	2	1	2	28	1	0	15.38969716	0.38	-0.2	0.8	-0.18	0.1591732	21.8515256	0.0542689	0.1552352	14.1779669	0.1881436	18.4997534	0.145225	22.1097666	0.3365293	0.1048386	0.47278	0.0902085	0.3518518	0.619303	0.0672545	1.3628907	11.722795	0.5949584	0.1281947	0.2500447	2.0897921	0.5593749	0.625347	3.2827785	3.4109732	37.7394564	19.6202258	38.4465347	4.1265287	19.0051962	42.5730634	0.00710409
152	37.32	1	88.5	10.9	11.9	2	1	2	24	1	0	13.91681828	-2.4	-1.43	-2.24	-1.77	0.1377488	24.24713	0.0553969	0.4556282	10.9435409	0.3711524	27.9300974	0.2582098	20.7177262	0.2873126	0.0899488	0.1906533	0.1682133	0.1725779	0.5618769	0.0976013	0.9031094	7.204032	0.8405676	0.1363213	0.5174028	1.0725531	0.2747609	0.4016328	1.9648056	2.1011269	37.0181768	29.520331	30.6929181	2.670973	28.9162539	33.3638911	0.018791016
70	42	1	91.2	13.1	11.9	2	1	2	27	1	0	15.75003847	-1.28	0.24	-2.18	-0.06	0.126158	17.1399822	0.0660673	0.1799168	17.4339462	0.1604424	20.4895223	0.2112912	18.7235526	0.3770266	0.1519455	0.1948614	0.0780641	0.2174259	0.8657469	0.145573	1.344389	12.2807252	1.4813146	0.3929623	0.6987749	1.9546098	0.5824649	1.0299603	3.6732767	4.066239	37.4241745	21.7895851	35.4664041	5.1742634	21.4943126	40.6406675	0.010496907
183	61.2	2	109	20	11.9	2	1	2	29	3	0	16.83359987	0.04	0.92	-1.05	0.98	0.1258708	21.9894293	0.0264932	0.2732863	12.9171444	0.1353714	19.7426639	0.2827533	20.5144717	0.3142838	0.1236258	0.2921152	0.1003482	0.2989922	0.8029689	0.1185196	1.2891898	11.8660651	1.3305093	0.2235308	0.8781566	1.7191025	0.6295671	0.632204	3.3733367	3.5968675	37.4802065	21.3480866	36.7237675	4.3294197	20.8747115	41.0531872	0.012428076
157	64.8	2	110	18.5	11.9	2	1	2	26	4	0	15.2892562	-0.16	0.03	-0.32	0.03	0.0996118	19.2533326	0.0252137	0.188952	15.4288378	0.1748747	20.5896502	0.2130079	22.15421	0.3375947	0.096407	0.2754173	0.3018259	0.2959499	0.7791552	0.0727714	1.0044012	11.4991418	1.2881959	0.0780927	0.6500071	1.9406652	0.5169115	0.4515106	2.2842619	2.3623546	37.186728	21.904115	37.7206945	3.1156911	21.4873034	40.8363856	0.009813989
294	50.4	2	107.9	16.6	11.9	2	1	2	36	5	0	14.2582163	0.04	-0.74	0.86	-0.76	0.0452122	21.5495058	0.0188672	0.4651049	12.7994032	0.1399266	18.0990118	0.314532	20.7523564	0.2880646	0.1250939	0.3158421	0.1807111	0.3139752	1.0247687	0.1194392	1.2992939	13.2161496	1.6092664	0.3097886	1.2021517	2.1236074	0.6802976	0.8558282	2.1518019	2.4615905	37.3162209	20.2409043	38.825306	3.4981298	19.5605293	42.3234358	0.021583089
31	31.2	2	83.6	10.3	11.8	2	1	2	26	2	0	14.7375289	-1.87	-0.6	-2.23	-0.8	0.3341418	20.2853259	0.0536161	0.4740229	14.1353635	0.2562745	17.8685704	0.1194658	22.1363262	0.4051454	0.1216557	0.4932544	0.0992878	0.2833073	0.9982577	0.0917914	1.4482443	10.6664754	1.4474995	0.8378528	0.9922915	1.4216751	0.3751223	0.9529038	3.7021284	4.5399812	37.6057338	20.1380298	36.5722721	5.5921728	19.2089278	42.1644449	0.023367773
285	54	2	96.5	13.2	11.8	2	1	2	24	2	0	14.17487718	-1.91	-0.79	-2.13	-0.88	0.1644831	21.2390341	0.0332978	0.2963587	14.2456561	0.1266025	19.7710561	0.2100797	21.8923167	0.3579671	0.1543214	0.3102419	0.1573552	0.2738234	0.9364452	0.0971509	1.4024618	10.3332939	1.6269341	0.2629092	0.937229	1.7216706	0.481909	0.4504169	2.5169855	2.7798947	38.5705197	21.474786	36.4698765	3.3876668	20.9320385	39.8575433	0.013953492
66	52.8	2	96.2	13.3	11.8	2	1	2	24	4	0	14.37148007	-1.77	-0.64	-2.07	-0.74	0.1540422	20.9244927	0.0297615	0.208368	14.724026	0.1037663	16.1794085	0.2460312	23.9165796	0.3830198	0.1607051	0.1723985	0.10897	0.2187428	0.9203469	0.0743368	1.3752553	11.4386698	1.6056067	0.251954	1.0179191	1.4468752	0.7889201	0.7603069	2.789497	3.041451	38.7115343	17.7116219	39.5917791	3.9107279	17.3754307	43.502507	0.009958091
251	62.4	1	108.2	17.7	11.8	2	1	2	20	1	0	15.11884953	-0.48	-0.11	-0.66	-0.11	0.1508104	21.7840822	0.022986	0.4060775	13.0537759	0.1344273	17.4030838	0.1368138	22.4409809	0.2413289	0.1991021	0.2818095	0.4251824	0.2744819	0.6726991	0.0870096	1.4043003	11.8094208	1.1423091	0.2701675	0.6946741	1.5313275	0.5589611	0.7814269	4.0927616	4.3629291	37.0450056	18.9430582	38.3553884	5.5695384	18.3191948	43.9249268	0.018641019
18	31.2	2	88.1	10.7	11.8	2	1	2	24	0	0	13.7857996	-1.55	-1.43	-0.98	-1.49	0.128914	23.3160366	0.0446156	0.3477865	13.4617171	0.1552676	20.6341444	0.2872259	18.8311976	0.3099137	0.1149723	0.5237019	0.0981066	0.3971624	0.820529	0.1641051	1.2168468	11.1608382	1.1247536	0.1416424	0.7154199	1.7705428	0.6490675	0.6842451	2.9012473	3.0428897	39.161864	22.4209359	34.4278535	3.8252414	21.668937	38.2530949	0.014916193
179	39.6	2	89.1	13.1	11.8	2	1	2	26	2	0	16.50121366	-0.8	0.82	-2.11	0.59	0.1110973	21.7912508	0.0722779	0.3544276	12.1478059	0.5375545	23.7253404	0.1785746	21.7425272	0.3480402	0.1003547	0.2735535	0.0937917	0.2332763	0.7197205	0.0571948	1.0077286	9.522598	0.9587753	0.1717678	0.5098734	1.3571911	0.3893451	0.6394464	2.9564864	3.1282542	36.07669	25.4730273	34.5315956	3.8614923	24.8299631	38.3930879	0.016264674
164	49.2	1	101.6	15.6	11.7	2	1	2	36	1	1	15.11253023	-0.46	-0.16	-0.57	-0.17	0.5334664	20.0286944	0.0278774	0.4337254	15.2910571	0.3977875	20.3552344	0.2350643	18.9747732	0.3526904	0.1275842	0.3368097	0.2004641	0.2894249	0.8910886	0.1049656	1.1271656	11.8408283	1.3824359	0.1151234	0.9430892	2.1086288	0.5946354	0.6380505	2.6693353	2.7844587	38.4794328	22.4945236	35.2981047	3.6229733	21.8010767	38.921078	0.021655201
226	42	2	94.7	11.8	11.7	2	1	2	24	0	0	13.15776269	-1.85	-1.8	-1.07	-1.81	0.4514169	25.6555582	0.0108894	1.3975794	11.616389	0.1404224	24.6514765	0.281477	15.2201205	0.3229428	0.2147263	0.2508803	0.0930239	0.2185468	0.7056379	0.3862757	1.4573714	10.0418127	1.1459178	0.1301633	0.8706832	1.3513824	0.7046791	0.4078372	2.2727897	2.402953	39.8978626	27.3219312	29.4901162	2.9038141	26.0488578	32.3939303	0.054474722
161	49.2	1	100.6	13.6	11.7	2	1	2	30	3	0	13.43825714	-1.55	-1.62	-0.8	-1.64	0.3628098	23.7705714	0.07225	0.7909801	12.4527396	0.4884586	19.7683922	0.2275435	20.4285054	0.2518076	0.2425047	0.2103627	0.1853367	0.266334	0.5782214	0.1208138	1.7317574	10.7954499	0.9761271	0.1419413	0.6789768	1.7211422	0.88086	0.7787947	2.077319	2.2192603	38.3922769	22.0094204	36.2940971	3.1833917	21.0566414	39.4774888	0.033275603
22	38.4	2	87.5	11.6	11.7	2	1	2	28	0	1	15.15102041	-1.66	-0.16	-2.35	-0.41	0.2870212	22.5388028	0.0204653	0.7629997	13.7333901	0.1832995	21.0980789	0.3199522	18.6097626	0.3456593	0.1785581	0.6028541	0.0917303	0.3163304	0.9990941	0.1626099	1.5360279	9.503522	1.4150572	0.2771683	1.0428896	1.3621321	0.4928631	0.702701	3.4170304	3.6941987	39.3190247	23.7105871	32.3191484	4.48863	22.4868779	36.8077784	0.033852716
142	40.8	1	90.2	12.7	11.7	2	1	2	26	1	0	15.60955944	-1.44	0.11	-2.28	-0.23	0.2852386	22.1302737	0.0145943	0.2650257	12.8766676	0.1078792	23.7808819	0.3076472	19.8280538	0.3780399	0.1829192	0.284697	0.1162078	0.3243976	0.8133476	0.1415851	1.324376	9.9608094	1.1729748	0.1632454	0.7848698	1.3604012	0.5068845	0.4923344	2.3966483	2.5598937	37.6565422	25.2379479	33.7954889	3.1684359	24.815216	36.9639248	0.011975708
174	49.2	1	101.2	16.4	11.7	2	1	2	16	5	1	16.01337312	-0.07	0.53	-0.66	0.52	0.2500015	21.5133949	0.0444326	0.4559132	13.3602938	0.2284652	19.9807617	0.2075653	21.1089109	0.2937822	0.2721102	0.2182071	0.0815434	0.2500218	0.7849374	0.2050973	1.3130126	11.3990782	1.3264688	0.1317795	0.7124465	1.6692499	0.6822139	0.4963623	3.0139498	3.1457293	37.5288786	21.6402263	36.9021628	3.723635	21.1267707	40.6257978	0.021192062
190	28.8	2	81.7	10.1	11.7	2	1	2	17	0	NA	15.1313355	-1.74	-0.33	-2.32	-0.55	0.1566085	21.3714287	0.0358045	0.4169108	13.6069769	0.1120941	21.2834997	0.2180668	20.7471634	0.3051354	0.2566112	0.2927076	0.1343095	0.2519334	0.6855653	0.192768	1.6617939	10.9706497	0.9353454	0.1977194	0.6477616	1.5890633	0.7414098	0.6731563	2.5155169	2.7132363	37.0610602	22.7887783	36.4366915	3.5207021	22.2361234	39.9573936	0.019507858
300	45.6	2	96	11.8	11.7	2	1	2	24	2	1	12.80381944	-2.16	-2.06	-1.26	-2.09	0.1464553	22.2225565	0.0139323	0.2959504	12.3472872	0.1267644	17.1097677	0.2009878	23.3858975	0.3391079	0.1197955	0.2434219	0.2317729	0.2919607	0.8033805	0.1186225	1.4964697	13.1234373	1.1315117	0.2619868	0.726461	1.654172	0.6292543	0.5167115	2.4623345	2.7243213	36.9902991	18.5162977	40.9019748	3.4728057	18.0816156	44.3747805	0.013317568
80	24	1	90.3	12.7	11.7	2	1	2	27	2	0	15.57500592	0.38	-0.36	1.04	-0.25	0.1296509	17.005198	0.0172908	0.2332054	15.2048918	0.5609938	25.5067938	0.1543738	20.7201567	0.4647184	0.1323635	0.2882146	0.0592759	0.1557012	0.8506061	0.1899262	1.2465813	10.021893	0.9794353	0.1479098	0.4652145	1.6462254	0.4741966	0.443319	2.9018643	3.0497741	34.6345005	27.0717129	34.5514915	3.552369	26.7229283	38.1038605	0.013713772
299	63.6	1	108	18.3	11.7	2	1	2	24	3	1	15.68930041	-0.3	0.32	-0.82	0.32	0.1112924	20.2378212	0.00686	0.1207839	13.1202283	0.1674133	17.1455247	0.3479953	20.9440061	0.4112906	0.2109932	0.322767	0.1212889	0.3089804	1.0121244	0.1001459	1.7217919	14.8179076	1.4136005	0.1997558	0.8420195	1.9861713	0.6541694	0.5773083	3.0977593	3.2975151	36.3063574	18.6053684	40.9920152	3.9961123	18.2551034	44.9881275	0.005968226
118	57.6	1	102.7	13.6	11.7	2	1	2	39	2	1	12.89430745	-2.11	-2.02	-1.31	-2.11	0.0800092	22.6771742	0.0340034	0.2730001	12.8596681	0.1657768	22.3155078	0.3330668	19.3000419	0.3102305	0.1588792	0.2653217	0.2303872	0.1968549	0.6515976	0.1854832	1.4227579	11.4791921	0.6871174	0.1585805	0.5020179	1.7632759	0.7309682	0.6648166	2.5542708	2.7128513	37.265797	23.5556277	35.3850369	3.6080551	23.1687857	38.993092	0.012038541
92	37.2	2	97.8	14.1	11.7	2	1	2	26	0	0	14.74149071	0.01	-0.5	0.5	-0.4	0.0674414	20.592931	0.0158225	0.1278278	13.0495489	0.1106594	18.2523727	0.2456584	23.6019683	0.3684502	0.1107357	0.2926344	0.161376	0.3014403	0.833604	0.1130969	1.3973613	12.5265039	1.1083779	0.1948467	0.7283079	1.3369166	0.78073	0.4823385	3.1990493	3.393896	36.0203534	19.5276247	40.3013145	4.0376105	19.2044369	44.338925	0.006207363
39	37.2	1	99.7	14.9	11.6	2	1	2	33	2	0	14.98980392	0.2	-0.48	0.76	-0.3	0.2292366	20.6641768	0.0104559	0.2479498	14.095113	0.213883	16.4796162	0.2390362	21.853634	0.3780717	0.2370331	0.5505783	0.1482467	0.3344414	0.9113416	0.0805113	1.5290244	12.226351	1.3760102	0.6172367	0.9430966	2.0528501	0.5029706	0.8515144	3.2276204	3.8448571	37.6539499	18.4455798	38.9753408	4.8446182	17.7171071	43.819959	0.011999017
250	34.8	2	81.1	11	11.6	2	1	2	24	0	0	16.72441658	-1.72	0.93	-3.49	0.55	0.1827045	22.8428009	0.023563	0.3203968	14.6057193	0.195013	18.090986	0.2369345	20.0980123	0.3103889	0.0856927	0.3573616	0.1091677	0.2647538	0.892282	0.1078065	1.3535645	11.5994102	1.4054388	0.1404311	0.7314507	2.3919751	0.4897203	0.614192	2.5502338	2.6906649	40.2393344	19.7187711	36.5200634	3.4140246	19.1252562	39.934088	0.014026161
163	57.6	2	97.9	13.7	11.6	2	1	2	30	5	1	14.29404627	-1.87	-0.69	-2.19	-0.75	0.1765079	19.8038245	0.0166623	0.3888567	14.1829924	0.2793787	20.140829	0.2768638	20.3244227	0.3767587	0.2263026	0.3350591	0.0793516	0.2666919	0.8736763	0.1001634	1.4944767	12.6236788	1.3839919	0.1429944	0.8206176	1.8902786	0.6550094	0.5848414	2.5557697	2.6987641	36.7977517	21.9814034	37.7577245	3.3629571	21.3409887	41.1206816	0.019635435
188	64.8	2	108	17.9	11.6	2	1	2	24	7	1	15.34636488	-0.48	0.07	-0.87	0.07	0.1685396	19.6387733	0.0461011	0.2131332	14.3003729	0.18326	20.0221999	0.1829311	21.2315023	0.2920314	0.1937016	0.2753613	0.1579699	0.296632	0.7994389	0.1362088	1.3047087	12.9041705	1.3897327	0.1108188	0.6729475	1.4774498	0.7895444	0.4457551	2.7667152	2.877534	36.5888888	21.413003	38.3806404	3.481259	21.0146162	41.8618994	0.010852674
96	42	2	94	12.7	11.6	2	1	2	26	0	0	14.37301947	-1.26	-0.73	-1.24	-0.81	0.1596162	19.4495238	0.012681	0.3571124	9.9886245	0.1088328	29.9794092	0.2116598	23.3382387	0.5769754	0.135019	0.4761385	0.2164988	0.242842	1.2633396	0.1218581	1.3990499	6.4288544	1.3296436	0.1101445	0.5964846	1.3765465	0.3849667	0.3874491	1.348491	1.4586355	32.7677231	31.5306585	33.517177	2.0625834	30.8065847	35.5797604	0.018360984
177	54	1	107.2	17.2	11.6	2	1	2	28	2	1	14.9671419	-0.06	-0.22	0.12	-0.24	0.1338412	20.7068926	0.0146146	0.3459135	14.9579356	0.14685	20.706043	0.2156556	16.219802	0.3236264	0.1660111	0.2675783	0.0578492	0.2167573	0.939172	0.1665139	1.5163979	13.2036714	1.6141205	0.1471107	1.0056349	1.9435111	0.7123962	0.7246539	3.5474474	3.6945581	38.6755883	22.4866343	34.1942026	4.4770612	22.0250418	38.6712638	0.016705235
264	46.8	1	102.6	14.6	11.6	2	1	2	24	1	0	13.86941471	-0.8	-1.26	-0.01	-1.2	0.1010987	20.7612474	0.0810079	0.1466461	13.7660068	0.1372977	18.7302492	0.1563538	20.9437266	0.3136182	0.1617721	0.2675604	0.2387478	0.2246227	0.9732087	0.1260504	1.3819914	13.0962327	1.5766604	0.0909057	0.8946219	2.0188181	0.7503106	0.4090737	2.6521709	2.7430766	37.4918402	20.2573832	38.733828	3.3908981	19.8882192	42.1247261	0.007063453
158	70.8	2	109.8	17.8	11.6	2	1	2	26	3	0	14.76438366	-0.83	-0.33	-0.98	-0.33	0.0956454	19.3518339	0.0325859	0.2246856	14.1218014	0.3903397	20.9310831	0.2203243	22.0222903	0.3847909	0.1084197	0.3542428	0.3156742	0.3010022	0.8440624	0.1333081	1.3800595	11.7353484	1.0351582	0.1407653	0.5185376	1.7753742	0.4455583	0.5416631	2.5954457	2.736211	35.8332922	22.4514747	37.9883769	3.5935483	21.9732685	41.5819252	0.011610559
120	43.2	2	88.5	11.6	11.6	2	1	2	24	0	0	14.81055891	-2.09	-0.37	-2.75	-0.64	0.0731632	21.3961245	0.00377	0.2088261	12.7433587	0.2198494	21.13632	0.334612	21.6384098	0.3461565	0.1141622	0.3142404	0.1053371	0.2473539	1.0102861	0.082895	1.2052024	10.49692	1.3190862	0.2610138	0.8234326	1.5016667	0.4043012	0.7944838	3.2190254	3.4800392	36.8881752	22.7064385	35.9426282	4.3798601	22.262497	40.3224883	0.009759996
257	61.2	2	109.5	20.4	11.5	2	1	2	32	NA	0	17.01382373	0.15	1.01	-0.99	1.08	0.3361287	23.8307674	0.0358471	0.2604813	13.0899996	0.3133284	20.2568825	0.2738174	21.4044912	0.3761643	0.1513707	0.2740982	0.1605175	0.2658338	0.9599164	0.1082463	1.1816589	9.7047136	1.2961789	0.153587	0.7131989	1.5054461	0.3891788	0.4694784	2.4886685	2.6422555	39.8891553	21.8538364	34.8765105	3.2722514	21.3916561	38.1487619	0.010930462
81	57.6	2	103.2	15.8	11.5	2	1	2	24	2	0	14.83534643	-0.83	-0.3	-1.06	-0.27	0.3103156	21.2819692	0.0219061	0.6622786	12.1891382	0.1340462	20.6989149	0.2894178	20.1003784	0.3276583	0.197692	0.2531294	0.1044473	0.2274303	0.8713062	0.1414296	1.5181918	11.8963018	1.4691018	0.2179362	0.9126238	1.5889936	0.723226	0.526997	3.3351698	3.553106	36.4494893	22.682899	36.5416317	4.1845503	21.8870145	40.726182	0.031119235
127	62.4	2	111.5	17.1	11.5	2	1	2	30	1	1	13.75454966	-0.56	-1.1	0.23	-1.1	0.2409232	20.8969053	0.0127304	0.2170555	12.7706471	0.3812156	21.8964309	0.3118188	22.5388282	0.3358169	0.1031627	0.2711738	0.482667	0.2451936	0.8117219	0.094711	1.0977606	10.2366249	1.0509956	0.1968432	0.5333447	1.514678	0.4094752	0.4329382	2.9163379	3.1131811	36.10701	23.3119509	36.457542	4.0287863	22.9057022	40.4863283	0.010386969
125	33.6	1	86.5	13.6	11.5	2	1	2	28	0	0	18.1763507	-0.2	1.83	-2.22	1.47	0.1465137	20.5276079	0.00615	0.2092516	12.5421319	0.6032122	22.6542678	0.2466839	22.8321417	0.4630061	0.0949328	0.4436506	0.2495317	0.326961	1.0137859	0.0790574	1.4491893	8.8777507	1.2383156	0.240498	0.732747	1.2936087	0.4193593	0.4834119	2.8262337	3.0667317	35.9313611	24.6492792	35.5406274	3.7996753	24.0692844	39.3403027	0.010193667
19	25.2	1	93.9	14.9	11.5	2	1	2	24	0	0	16.89876957	1.6	0.71	1.84	0.94	0.1259874	21.7880368	0.0579408	0.1810909	15.7013489	0.2709936	20.2252787	0.2781222	17.0802895	0.4592042	0.0830328	0.5969335	0.0723634	0.2502406	0.9357314	0.164984	1.4219911	11.9017371	1.0684433	0.2400281	0.5982184	2.0642336	0.5980195	0.754803	3.0809471	3.3209752	40.078752	21.9304559	33.6776664	4.1481416	21.2594747	37.825808	0.008311483
219	42	2	97.8	15.7	11.5	2	1	2	24	0	NA	16.41428398	0.35	0.77	-0.3	0.78	0.1020776	19.6389334	0.0144775	0.2994854	14.0655448	0.1789516	25.3224007	0.2426361	19.7940643	0.4702639	0.1625418	0.2815332	0.2529726	0.2862982	0.8840705	0.1417053	1.0102027	10.0246637	1.159129	0.2123825	0.520909	1.9129773	0.5304273	0.4604737	2.0308777	2.2432602	36.3200192	26.6177574	33.9638114	2.9567065	26.1639666	36.9205179	0.015249576
91	48	1	98.9	14.7	11.5	2	1	2	30	2	0	15.02881545	-0.84	-0.24	-1.06	-0.29	0.0937485	20.5837537	0.0278674	0.314183	14.5912143	0.1061573	20.8132735	0.1634515	17.9841945	0.292274	0.1365606	0.3611344	0.1041379	0.4090102	0.7605667	0.1433338	1.5689901	13.3376299	1.0276236	0.1187327	0.5349341	2.1151801	0.7775249	0.5537078	3.0808154	3.1995481	37.3491808	22.1575497	36.4925418	3.8573938	21.5976987	40.3499356	0.01526364
144	58.8	1	99.8	15.6	11.4	2	1	2	24	3	0	15.6625877	-1.14	0.34	-2.07	0.23	0.285662	24.1376706	0.00852	0.2441984	11.1039842	0.1313065	25.4577404	0.3790106	21.445371	0.3740585	0.1220831	0.2590801	0.7834581	0.2763822	0.6553389	0.0973737	0.8629283	8.3862375	0.943621	0.1059655	0.5487874	1.1147528	0.4160064	0.3510966	1.5093651	1.6153306	37.5003352	26.6496328	33.0027719	2.7498853	26.235208	35.7526572	0.0101169
295	30	2	80.7	11.5	11.4	2	1	2	25	5	0	17.65837644	-0.8	1.47	-2.83	1.12	0.2235268	20.2613363	0.0158562	0.4332994	14.6823219	0.107796	19.0940089	0.2018003	18.1143072	0.4634139	0.1864974	0.3367392	0.1970874	0.3387585	1.2579322	0.2192134	1.3045414	13.176835	2.1081874	0.5067428	1.2638387	1.6389999	0.6086022	0.5632641	2.6950936	3.2018364	38.9967185	21.2515384	35.5703419	3.9621879	20.684857	39.5325298	0.021385529
135	52.8	1	101.9	15	11.4	2	1	2	30	6	1	14.44584302	-1.03	-0.67	-0.94	-0.71	0.2181666	22.3531182	0.0192032	0.3585494	12.5787672	0.2567128	24.0237419	0.2352424	19.0997602	0.4267234	0.2246358	0.2820936	0.156004	0.3466426	0.6565653	0.1948365	1.6037171	10.395081	0.8282054	0.1393591	0.5099951	1.2475134	0.6534506	0.474698	2.717217	2.8565761	37.0615461	25.450296	33.8060431	3.4872781	24.9852863	37.2933212	0.016040241
8	46.8	1	100.6	15.5	11.4	2	1	2	26	3	0	15.31566071	-0.32	-0.03	-0.49	-0.02	0.1910565	21.3389814	0.1331827	0.2666278	13.9174503	0.2525335	18.3584873	0.309308	20.4815625	0.4491579	0.0951513	0.5731798	0.1152346	0.3836071	0.9917242	0.1106508	1.3917198	12.0971269	1.2367593	0.2047699	0.6912686	2.0837414	0.7658964	0.6723047	2.8885174	3.0932873	38.1251296	20.2752797	37.6081134	3.8808266	19.4129402	41.48894	0.01249487
101	25.32	2	83.4	10.6	11.4	2	1	2	24	1	0	15.23960688	-0.85	-0.32	-1.05	-0.42	0.1724127	21.9253699	0.00792	0.4364809	13.5387743	0.1378241	21.3946085	0.3019079	19.6039195	0.32459	0.1967369	0.2662395	0.1086015	0.2049037	0.7932332	0.1899701	1.3619443	11.8760041	0.9411409	0.1668754	0.5812154	1.6434925	0.5028432	0.5711624	2.75183	2.9187054	37.695521	22.8242884	35.6917521	3.5984693	22.3036181	39.2902214	0.019907573
23	49.2	1	97.9	12.8	11.4	2	1	2	28	2	0	13.35502133	-2.03	-1.7	-1.44	-1.82	0.1477375	19.3656459	0.0495909	0.3271645	15.8342603	0.1719031	17.9425007	0.3646514	17.8202268	0.4406651	0.1632196	0.5481028	0.1484535	0.3823037	1.2042855	0.0980821	1.2485021	14.1963545	1.9118502	0.1061716	1.1642212	2.2927245	1.0724235	0.5316022	2.4673567	2.5735283	38.9044445	20.2034832	37.5404061	3.253584	19.3767071	40.7939901	0.016894066
84	57.6	1	103.1	16	11.4	2	1	2	26	2	0	15.05229261	-0.86	-0.12	-1.22	-0.19	0.1460948	22.0659419	0.013633	0.3364784	11.6627448	0.2059749	21.0348802	0.228106	21.2804564	0.341557	0.1750598	0.2851993	0.4838738	0.2120835	0.872433	0.1656849	1.4871255	11.0670572	1.6101481	0.1848495	0.8411373	1.9533972	0.6571522	0.5309878	2.1579436	2.3427931	36.6989196	22.7173031	37.0604378	3.3576547	22.2476773	40.4180925	0.015248767
35	39.6	2	90.1	13	11.4	2	1	2	28	4	0	16.01377678	-0.86	0.49	-1.86	0.29	0.1398543	20.1001746	0.0219119	0.2863071	14.8258128	0.1862066	19.6796274	0.2045044	20.3337428	0.4918765	0.105571	0.5537355	0.1035189	0.3409468	1.1803483	0.084829	1.1307291	11.4293284	1.6382843	0.1931615	0.9670958	1.8522273	0.6774934	0.6391014	2.8336111	3.0267726	38.3763508	21.6948843	36.0745432	3.7693929	20.9177588	39.8439361	0.014244011
145	49.32	1	95.8	13.8	11.4	2	1	2	36	7	1	15.03654534	-1.44	-0.22	-1.95	-0.4	0.1019109	20.4915018	0.0214703	0.2964355	13.6625994	0.1554411	19.5361406	0.2608307	23.1575592	0.3751696	0.1945494	0.3367709	0.2047177	0.3231763	0.8638201	0.0972339	1.5353512	11.240531	1.1699963	0.1146206	0.7850206	1.706873	0.6475308	0.4418122	2.2789369	2.3935575	36.6649981	21.131279	39.0664016	3.0400874	20.5738362	42.106489	0.014466265
270	50.4	2	106.6	16.8	11.4	2	1	2	36	3	0	14.78409935	0.13	-0.34	0.56	-0.34	0.0906563	21.7774268	0.0259078	0.1786387	14.0929255	0.1154215	17.1551801	0.2878489	20.2969374	0.3511847	0.0665358	0.284285	0.171773	0.2395173	1.0652829	0.1419782	1.4900212	13.354501	1.5839968	0.1350747	0.9657458	2.0778151	0.6036352	0.5250172	2.922693	3.0577677	38.961473	18.7251789	38.4168119	3.7545579	18.3783256	42.1713698	0.00820293
93	48	1	99	15.8	11.4	2	1	2	29	6	0	16.120804	-0.27	0.6	-1.03	0.56	0.087363	21.0022795	0.0440725	0.322279	12.9545907	0.1327589	20.108184	0.1789614	21.5096149	0.244904	0.2520958	0.2414183	0.2905839	0.3209386	0.8994556	0.197701	1.8839553	11.283029	1.3811642	0.2556068	0.7278111	1.6384687	0.5953627	0.7693303	2.6780709	2.9336777	36.569757	21.5765238	37.6624264	3.9935919	21.166455	41.6560183	0.015344953
102	55.2	2	97.5	13.3	11.4	2	1	2	27	2	1	13.99079553	-1.93	-0.93	-2.04	-1	0.0503112	20.8778151	0.0396311	0.0951081	15.4677345	0.1477606	18.8904019	0.3153378	19.450917	0.4450314	0.1308668	0.3315429	0.1808527	0.2600949	1.0655944	0.1436743	1.5698478	12.107318	1.4182685	0.1562759	0.8015678	2.4069803	0.6214575	0.5839007	2.441709	2.5979849	39.3247551	20.3060124	36.8628201	3.3627383	19.9834046	40.2255584	0.004555462
206	43.2	1	97.6	15.2	11.3	2	1	2	24	2	1	15.95673206	-0.18	0.42	-0.74	0.4	0.3836457	23.8816183	0.0363638	0.3943176	13.2295014	0.1650039	22.0256773	0.2478365	17.8610222	0.3569402	0.1922316	0.302256	0.1486038	0.2496901	0.8112957	0.0896226	1.0562479	10.8856974	1.2351519	0.1543407	0.713543	2.0388152	0.6113893	0.672884	2.2563039	2.4106446	39.8981532	23.6371616	33.1429302	3.2321324	22.9938468	36.3750626	0.016511343
32	31.2	2	81.2	10.1	11.3	2	1	2	26	2	0	15.31825572	-2.04	-0.14	-2.9	-0.43	0.3049998	20.4725169	0.0028	0.5893973	14.2152355	0.4559401	18.4118953	0.1475413	20.4813677	0.3848798	0.1258432	0.5437824	0.1249604	0.3394778	0.8870504	0.1152332	1.4855952	11.6300856	1.2644601	0.5440669	0.9018176	1.596544	0.4862493	0.9604386	3.5278205	4.0718874	37.5291425	20.9056327	36.2927041	5.1572864	19.8848862	41.4499905	0.028789684
253	42	2	95.6	12.9	11.3	1	1	2	36	4	1	14.1147739	-1.14	-0.95	-0.85	-0.96	0.2859078	22.422236	0.00707	0.1840723	14.3110785	0.1102633	26.9869838	0.2243227	19.2370716	0.3589306	0.1124564	0.2619781	0.2035708	0.1925356	0.6809311	0.0948382	0.8937596	8.0733821	1.0347009	0.0526902	0.5985292	1.1636567	0.3341016	0.3292299	1.8457062	1.8983964	39.0937849	28.1488967	30.2312863	2.4311971	27.7906145	32.6624834	0.008209364
13	54	2	100.4	15.8	11.3	2	1	2	27	1	0	15.67435438	-0.58	0.28	-1.27	0.32	0.2094054	21.5601136	0.0584174	0.3936098	12.8748842	0.1646321	20.4114678	0.1979096	23.2004856	0.3330259	0.2414304	0.42734	0.1485229	0.2826367	0.9520678	0.1391372	1.3585496	9.0243138	1.2752374	0.8437303	0.7758705	1.0172602	0.3747858	0.6940099	3.0411561	3.8848864	37.2047343	22.2313376	35.6973717	4.7274192	21.4911076	40.4247909	0.018256388
223	57.6	1	100.3	13.5	11.3	2	1	2	36	4	0	13.41936305	-2.17	-1.52	-1.84	-1.67	0.1373154	20.8769168	0.0237022	0.3238542	14.6361007	0.1660692	22.7636204	0.3484467	18.1395847	0.2505085	0.2354278	0.2827171	0.120523	0.2647017	0.9049531	0.1913519	1.4982214	11.23312	1.2371299	0.2205643	0.5849579	1.3669031	0.5433573	0.5781693	3.0717833	3.2923476	38.0429244	24.144921	33.6297627	3.9910399	23.7059994	37.6208026	0.015512549
162	69.6	2	109.9	18	11.3	2	1	2	24	1	0	14.90311732	-0.58	-0.23	-0.7	-0.24	0.1161939	20.3337714	0.062617	0.3170226	15.5727675	0.1552862	17.3712304	0.2399961	21.0447409	0.3423516	0.1499407	0.2892328	0.1473999	0.3752345	0.7654033	0.093374	1.2736432	12.8076256	1.1749629	0.1214568	0.6935251	2.1061943	0.8509935	0.5399668	3.0550691	3.1765259	38.3054506	18.8889141	38.8483688	3.8638926	18.3134157	42.7122614	0.01559094
139	49.32	2	100.5	14.5	11.3	2	1	2	30	2	0	14.3560803	-0.86	-0.67	-0.69	-0.65	0.0995555	20.9317496	0.00677	0.2589101	13.3253856	0.1488073	21.9999186	0.2923042	22.0291933	0.2972326	0.1078378	0.2963887	0.2852431	0.3337605	0.6360596	0.1197105	1.268925	10.6259624	0.761773	0.2481394	0.4005492	1.6747414	0.4959371	0.5848448	2.7702985	3.0184379	36.0517559	23.1113439	36.8286617	3.8885258	22.6689856	40.7171875	0.012369253
137	51.6	1	89.9	12.3	11.3	2	1	2	27	1	0	15.21898637	-2.52	-0.05	-3.57	-0.56	0.08401	21.7332195	0.0150011	0.3731453	11.3526311	0.2469797	23.8293467	0.2327254	23.7981443	0.32559	0.1604638	0.2940748	0.558701	0.326041	0.7973809	0.0772939	0.7568586	8.7681463	1.1872896	0.2079825	0.659107	1.2178834	0.4353489	0.4682128	2.0944224	2.3024049	35.4801211	25.4176546	35.6956117	3.3293187	24.8127273	39.0249304	0.017169352
217	52.8	2	95	13	11.3	2	1	2	30	3	1	14.40443213	-1.94	-0.61	-2.34	-0.75	0.0703274	19.9222099	0.0392077	0.3130276	14.9729508	0.1684237	23.4499649	0.2875664	18.2825815	0.3293155	0.1825696	0.303553	0.1259589	0.1976979	0.8275574	0.1833638	1.3526404	11.2645574	1.2079669	0.2105985	0.6228566	1.6593584	0.5247386	0.5112722	2.9897352	3.2003337	37.3303279	24.8970335	33.7517102	3.8375648	24.424609	37.589275	0.015712494
108	38.4	2	95.4	12.4	11.3	2	1	2	28	1	0	13.62463686	-1.12	-1.44	-0.33	-1.38	0.0412587	21.7598615	0.00481	0.3324668	12.4655691	0.2752062	22.4920261	0.2916564	21.5293001	0.2716455	0.1283427	0.2457154	0.1008898	0.2081438	0.7140151	0.1451595	1.4937129	10.4976048	0.9543983	0.1995123	0.5272432	1.6232037	0.4823676	0.6000381	2.6158497	2.815362	36.2067482	23.8774677	36.254332	3.5162899	23.439635	39.7706219	0.015278902
213	57.6	1	99.3	14.3	11.2	2	1	2	36	2	0	14.50232189	-1.73	-0.56	-2.06	-0.72	0.5474123	19.9342781	0.0252061	0.315121	14.2793649	0.1951961	21.0002593	0.2283965	19.9565704	0.3635593	0.1470677	0.3132281	0.1712531	0.3439798	0.9296129	0.1151214	1.3297306	11.9420847	1.4162734	0.1774154	0.8075406	1.6843853	0.6311586	0.588834	2.5569503	2.7343657	37.4705009	22.6565512	36.2633736	3.4944528	22.1181174	39.7578264	0.015807997
42	25.2	1	85.3	10	11.2	1	1	1	NA	3	0	13.74364528	-1.87	-2.01	-0.91	-2.03	0.4939863	22.8115402	0.0268208	0.5852691	13.0032514	0.3156797	19.4933641	0.2410604	17.0856493	0.4186704	0.099979	0.5161164	0.1860836	0.3026299	0.8032636	0.0862009	1.1443263	11.9625669	1.2108618	0.4783702	1.0682662	1.6350257	0.5624338	1.0049282	4.4636557	4.9420259	38.7415737	22.0055163	33.0336713	6.1330377	20.9635109	39.166709	0.025656711
67	52.8	1	94.8	13.9	11.2	2	1	2	24	5	0	15.46671652	-1.63	0.15	-2.56	-0.1	0.4194507	23.2908802	0.0358014	0.6820539	12.1348136	0.1401096	21.3264843	0.14786	21.3446626	0.2684318	0.2100143	0.2401561	0.1720802	0.3431569	0.6215237	0.1070461	1.4057931	9.0761597	1.0943232	0.5574435	0.6247442	1.4999518	0.5107044	0.6843988	3.0619559	3.6193994	37.8294232	23.0493495	34.5383028	4.4758784	22.1983842	39.0141812	0.029284162
175	25.32	1	84.9	11.2	11.2	2	1	2	28	2	0	15.53826923	-0.9	-0.35	-1.07	-0.48	0.3291411	21.2280808	0.0155475	0.6874147	13.1648365	0.1439513	23.8083372	0.1955666	21.5107076	0.2848738	0.1578717	0.2217048	0.656034	0.2047663	0.6867564	0.1293682	1.0640267	8.8457921	1.2338269	0.0892455	0.7931248	1.6967565	0.6557841	0.5604164	1.6360682	1.7253137	36.9275155	25.6700803	34.3312716	2.9417641	24.8747815	37.2730357	0.032382329
9	40.8	2	91	11.9	11.2	2	1	2	17	5	0	14.37024514	-1.68	-0.75	-1.81	-0.91	0.3192538	21.116202	0.026567	0.4065229	13.5325915	0.1510159	17.9794042	0.1753006	21.6078401	0.3368154	0.2507479	0.5321812	0.2632927	0.3854751	0.7069944	0.1716074	1.5617028	12.7574685	1.0804719	0.2791718	0.5807773	1.6319634	0.7373527	0.515231	2.8940487	3.1732205	37.092329	19.6764685	39.1078511	3.9517442	18.8828048	43.0595953	0.019251705
59	45.6	1	96	14.3	11.2	2	1	2	27	2	0	15.51649306	-0.87	0.11	-1.45	0	0.3106764	18.040298	0.0260311	0.2625559	14.8255428	0.1339464	25.4812513	0.203576	21.1787498	0.5371146	0.1230149	0.5898214	0.1291759	0.3734216	0.7873446	0.1027439	1.0795409	9.7310945	0.8412415	0.2605227	0.3907624	1.303779	0.6392471	0.5128231	2.1357242	2.3962469	35.3422179	26.8843685	34.6324238	3.0382459	26.108704	37.6706697	0.014553856
57	38.4	1	93.7	13.1	11.2	2	1	2	24	0	1	14.92080016	-0.97	-0.5	-1.03	-0.61	0.3030673	21.6908835	0.0410745	0.5162496	14.9868509	0.2714828	21.0629872	0.1825182	17.0309501	0.4277566	0.0826583	0.5278395	0.095843	0.3844756	0.9521093	0.1399569	1.3639859	9.5061979	1.4278834	0.5146192	1.0026894	1.2789137	0.5013238	1.0807736	4.6269099	5.1415291	39.788551	23.422323	30.3310235	6.3181457	22.4771163	36.6491692	0.023800303
21	28.8	2	86.3	11.2	11.2	2	1	2	24	2	0	15.0382199	-0.87	-0.41	-0.99	-0.52	0.2849467	20.9705821	0.0394341	0.4777663	14.0226013	0.2562499	20.114787	0.293732	21.5095173	0.3465803	0.377196	0.485428	0.1708168	0.3098411	0.8137303	0.1874211	1.7466433	10.1185893	1.1317479	0.3078213	0.7145554	1.5577954	0.4313223	0.5715559	2.7593387	3.06716	37.5701886	22.0882207	36.3446367	3.8095327	21.2730134	40.1541694	0.022782691
72	61.2	1	105.2	16.4	11.2	2	1	2	26	6	0	14.8187772	-0.96	-0.36	-1.13	-0.36	0.1985017	17.2204021	0.0107176	0.3773149	15.2796842	0.1057459	24.0206577	0.1461896	20.8238319	0.2767815	0.2428261	0.2328129	0.2784048	0.2238666	0.5671976	0.1408415	1.3288533	11.3922597	0.9096839	0.080221	0.5211029	2.0534598	0.6645834	0.5624713	2.3415881	2.4218091	34.452251	25.2683519	36.8758704	3.2626852	24.788348	40.1385556	0.021910923
290	44.4	1	94.3	13.5	11.2	2	1	2	26	4	0	15.18134966	-1.24	-0.17	-1.72	-0.36	0.152233	23.0379374	0.0110084	0.3637689	11.9192244	0.1406982	27.6126143	0.2212005	19.0927726	0.3699795	0.1096192	0.2990158	0.1914252	0.1949938	0.717153	0.1438816	1.0766831	8.6405453	0.9800224	0.1703618	0.7166526	1.1697719	0.4670343	0.3310883	1.8703143	2.0406761	37.1765497	29.1437582	30.9726207	2.5631896	28.6138467	33.5358103	0.015789994
153	57.6	2	100.4	14.4	11.2	2	1	2	30	2	0	14.28548753	-1.5	-0.7	-1.66	-0.7	0.1505627	20.8200886	0.00855	0.2413169	14.2960734	0.1258973	21.1974412	0.2188821	22.2132574	0.3237923	0.1410725	0.2658153	0.1531802	0.2824331	0.7383368	0.0631268	1.2272931	9.816517	1.2493566	0.1562787	0.6681716	1.588271	0.4116153	0.6425284	3.0001398	3.1564185	37.5782104	22.5071923	35.8993415	3.9521271	22.0546369	39.8514686	0.01159058
187	63.6	2	107.8	16.6	11.2	2	1	2	24	7	1	14.28468166	-0.88	-0.68	-0.69	-0.68	0.142692	20.3018528	0.0395429	0.218124	14.3160274	0.2208471	22.4058926	0.1882894	20.6336902	0.377672	0.2337025	0.2755247	0.1330446	0.2834662	0.8795088	0.1267771	1.0704864	11.373573	1.3509928	0.1231538	0.6777063	1.2779987	0.6055653	0.3303356	2.4135338	2.5366876	37.3687458	23.8376376	35.6667717	3.0000678	23.4312231	38.6668395	0.010744044
199	38.4	2	90.5	11.9	11.2	2	1	2	27	1	0	14.52947102	-1.45	-0.65	-1.58	-0.8	0.1402205	19.8401868	0.0198552	0.221154	15.5449392	0.1618498	21.1970602	0.219124	23.0366815	0.3866959	0.1846811	0.2982156	0.1588232	0.2290421	0.7699239	0.0647673	1.031518	9.6958336	1.0023705	0.2844191	0.4965618	1.7992849	0.6108446	0.4369621	2.168985	2.4534041	37.6843368	22.3946966	36.8070098	3.0491894	21.9202391	39.8561992	0.01114677
155	57.6	2	103.3	15	11.2	2	1	2	24	2	0	14.05693433	-1.2	-0.87	-1.04	-0.87	0.0954621	18.5110885	0.0155893	0.2028542	16.3735738	0.103674	18.1305811	0.2938295	19.3820211	0.3973698	0.1509049	0.2848425	0.075077	0.3113665	1.134492	0.1220447	1.3693178	13.0532568	1.7738217	0.0600862	1.1860327	2.5223665	1.0925021	0.3607244	2.9971207	3.0572069	38.2858079	19.9235738	38.1755652	3.4930083	19.5423325	41.6685735	0.010958524
248	69.6	1	112.8	19.5	11.2	2	1	2	24	2	0	15.32556209	-0.17	0.03	-0.34	0.03	0.0884774	20.9892653	0.0179805	0.1730255	14.8144693	0.1977744	19.6987481	0.2051241	20.338367	0.416621	0.1002198	0.369857	0.1245519	0.2819178	0.8807788	0.0430914	1.236833	12.4396408	1.2891025	0.0901645	0.7206341	2.2246075	0.6251714	0.4942288	2.1393481	2.2295126	38.4787143	21.1780196	37.4518814	2.8482933	20.660248	40.3001747	0.008243523
204	55.2	1	105.1	15.6	11.1	2	1	2	24	4	0	14.12274658	-0.9	-0.91	-0.5	-0.94	0.3715626	22.0333067	0.1311912	0.7649863	13.7093421	0.5232275	17.3985839	0.1996603	22.0094372	0.2422383	0.3147075	0.2111934	0.2015897	0.2449329	0.7233641	0.1950238	1.9378625	10.4043133	1.2933126	0.3247267	0.8251698	1.948433	0.7603126	0.8871258	2.3443961	2.6691228	38.3731264	19.8543521	37.8196593	3.7578383	18.942005	41.5774976	0.034719541
265	31.2	1	90	14	11.1	2	1	2	24	1	0	17.28395062	0.3	1.16	-0.81	1.02	0.3287716	25.6440252	0.0349762	0.121297	11.4582947	0.1478746	24.902144	0.2195238	18.7951574	0.3024487	0.1003224	0.2217526	0.4246586	0.224127	0.6102241	0.1105814	1.1749221	9.3417844	0.8856279	0.08958	0.5262644	1.4187534	0.4745628	0.5684218	1.8739037	1.9634837	39.2293922	25.9543088	31.7491533	2.9565641	25.6868644	34.7057174	0.00473003
184	54	1	100.9	15.2	11.1	2	1	2	29	5	0	14.93004977	-1.02	-0.25	-1.31	-0.33	0.3203668	20.950376	0.0275326	0.3587149	13.8643153	0.1210191	23.3347713	0.2206017	19.0605879	0.334601	0.1331886	0.3470153	0.1201601	0.2540846	0.900108	0.1334332	1.1431749	10.451407	1.4771496	0.1136996	0.6825504	1.6157082	0.7274406	0.5463762	2.7616173	2.8753169	37.8469167	24.8716036	33.6061935	3.5418532	24.271774	37.1480467	0.017122122
90	55.2	1	97.4	13.7	11.1	2	1	2	27	3	0	14.44117907	-1.9	-0.64	-2.23	-0.84	0.3185839	21.522373	0.0468724	0.6834347	13.5208399	0.2474517	20.7697266	0.2580179	19.6005157	0.2646276	0.2487422	0.1916584	0.1764407	0.1790228	0.6509098	0.1377359	1.6026674	11.304961	0.954332	0.2125433	0.5968427	1.5429549	0.605213	0.6132296	3.7503028	3.9628461	37.2316662	22.5359865	35.3420949	4.7525164	21.7517569	40.0946113	0.031754616
252	37.32	1	96.8	14.7	11.1	2	1	2	36	4	0	15.6879653	0.08	0.1	-0.04	0.17	0.1515239	21.8889305	0.0204027	0.1073136	14.1382207	0.1547862	21.3448174	0.2327562	20.6749528	0.3822595	0.1091619	0.3072832	0.1531078	0.202576	0.890671	0.0893715	1.3080206	10.5076636	1.3958361	0.1509582	0.7449527	1.7182055	0.5142399	0.4856654	2.3263231	2.4772813	38.8474417	22.6795558	35.2675765	3.1160545	22.3339278	38.383631	0.004902642
58	45.6	2	96	13.1	11.1	2	1	2	30	2	0	14.21440972	-1.33	-0.81	-1.26	-0.87	0.1497594	22.2456324	0.0316123	0.3056753	13.1197682	0.5051823	17.0634075	0.4064654	23.030495	0.3095567	0.1022833	0.5062909	0.1434816	0.480022	0.6641958	0.1102212	1.7242901	11.559148	0.9247866	0.2053533	0.7405322	1.958128	0.6762826	0.6386328	2.398797	2.6041503	37.4136991	19.1527005	39.9371144	3.3862647	18.4193432	43.3233791	0.013740913
205	57.6	2	102.9	16.7	11.1	2	1	2	24	1	1	15.77196198	-0.44	0.33	-1.12	0.4	0.1212233	22.0174494	0.0177066	0.1420978	14.3476233	0.1819259	23.0193493	0.1916886	20.6483053	0.3224196	0.1148246	0.2981482	0.1836002	0.29078	0.7232185	0.0516598	0.950688	9.5908688	1.0953962	0.1255786	0.5722219	1.6514584	0.4682153	0.4854532	2.3880993	2.5136779	38.6273303	24.2314497	33.906829	3.1827313	23.8251569	37.0895603	0.006453872
168	69.6	2	105.4	16.1	11.1	2	1	2	30	5	0	14.49254489	-1.54	-0.53	-1.81	-0.52	0.1074973	18.8943676	0.0353902	0.2398501	14.6330349	0.4122556	19.6099727	0.3422974	22.4617437	0.3510595	0.1844954	0.2694329	0.2383395	0.2488371	1.0011928	0.1253373	1.5527211	11.1290564	1.5416098	0.1096115	0.9493591	1.55064	0.5473468	0.5245304	2.9400209	3.0496324	36.5287619	21.5162606	38.0171379	3.8125023	21.0969247	41.8296402	0.012694265
222	34.8	1	86.4	12.4	11.1	2	1	2	28	3	1	16.61093964	-1.09	0.76	-2.43	0.39	0.0835978	20.9701296	0.0190285	0.2618997	15.0845558	0.3018465	22.4207212	0.2651547	18.414255	0.5699251	0.1841587	0.3675399	0.1608328	0.2287855	1.1736444	0.1922073	1.3182557	11.0467566	1.1807736	0.1269913	0.6163253	1.800813	0.5219444	0.4512325	2.2386251	2.3656164	39.0626263	23.9873611	33.7801236	2.9776817	23.5311003	36.7578053	0.012489179
240	37.32	1	106.1	14.1	11.1	2	1	2	26	5	1	12.525306	-0.27	-2.82	2.43	-2.4	0.0782753	20.8171212	0.0117276	0.1160713	13.6634586	0.6701018	20.8531015	0.4575761	21.8394187	0.3812801	0.0921853	0.3076642	0.1521321	0.2458096	0.9140612	0.1402986	0.990369	11.9164942	1.0841861	0.1157473	0.598269	1.6789396	0.3909894	0.3491407	2.1355815	2.2513288	36.9383825	22.5569354	37.6117819	2.7526016	22.2617709	40.3643835	0.005575761
225	52.8	1	102.2	15.8	11	2	1	2	28	0	1	15.12708668	-0.63	-0.11	-0.87	-0.14	0.3562728	21.0630875	0.0146687	0.9585525	12.8678926	0.1282153	22.2404223	0.1623664	18.8015973	0.3101092	0.3255988	0.297302	0.1186497	0.2483574	0.8963146	0.2890164	1.5907806	11.730552	1.4313436	0.112672	0.934866	1.9037974	0.7848894	0.487695	1.9449805	2.0576525	36.9250203	24.5740268	35.5479393	2.6639972	23.59252	38.2119365	0.045508642
47	46.8	1	96.1	12.5	11	2	1	2	25	2	0	13.53515513	-2.05	-1.57	-1.58	-1.73	0.3273507	19.7697826	0.016494	0.4197361	14.1581607	0.2820301	20.9687249	0.2661938	20.8678479	0.4575289	0.1730307	0.6102263	0.1669948	0.4635384	0.9816485	0.1097705	1.2456913	11.4461612	1.2765855	0.204227	0.5809007	1.5656044	0.5394561	0.4618943	2.6404206	2.8446476	36.9710569	22.8781121	36.5675238	3.4735367	21.9414262	40.0410605	0.021231195
255	67.2	1	105	15.4	11	2	1	2	36	2	0	13.96825397	-1.58	-0.92	-1.46	-1.08	0.2230618	23.4414136	0.021856	0.2739238	12.3400349	0.2226507	19.7680316	0.2882822	22.1601701	0.312532	0.1215353	0.2676781	0.2531303	0.2121036	0.8899552	0.0869108	1.3027427	8.9387008	1.6765604	0.2089293	0.9527351	1.4477541	0.5197684	0.7172397	3.3522999	3.5612292	38.8835579	21.5068753	34.9910572	4.5315992	21.0303282	39.5226564	0.011685464
194	31.2	1	85.7	11.4	11	2	1	2	7	0	1	15.52184018	-1.44	-0.19	-2.05	-0.47	0.1821418	19.957659	0.0850192	0.3837592	14.3531953	0.2949147	20.7881974	0.2211771	22.8496335	0.3471138	0.1242541	0.3161683	0.0987276	0.2504775	0.9013169	0.1009066	1.1153912	9.9113098	1.2208244	0.128975	0.6467751	1.7961162	0.68611	0.7789708	2.4608654	2.5898404	36.9622512	22.5148339	36.9544694	3.4675388	21.8307938	40.4220082	0.019228668
28	33.6	1	87.6	12.1	11	2	1	2	26	2	0	15.76801985	-1.18	0.08	-1.92	-0.22	0.1763683	20.3618957	0.00738	0.3294981	14.5009045	0.1498464	19.5477363	0.1924702	20.1174154	0.4076895	0.126725	0.4794445	0.1289454	0.3563772	0.8227906	0.1376358	1.6646195	11.2545775	1.076701	0.4422762	0.6804889	1.3448072	0.4773469	0.9225716	4.293492	4.7357682	37.3463496	21.1943942	35.5343389	5.7872852	20.5157074	41.3216241	0.016182093
173	69.6	1	109	17.2	11	2	1	2	36	3	1	14.47689588	-1.13	-0.64	-1.11	-0.65	0.1532131	20.052504	0.0525424	0.4541511	13.8369415	0.1686815	19.0729556	0.2625433	19.5632181	0.3283676	0.2710296	0.2145014	0.0779921	0.2664959	1.0735332	0.1545253	1.8478922	12.2082028	1.7172542	0.0763452	1.0277424	2.0284251	0.991965	0.6932703	3.4057073	3.4820525	37.1618136	20.9905744	37.439772	4.2533149	20.4239048	41.6930869	0.022648099
247	56.4	1	106.8	15.2	11	2	1	2	24	2	0	13.32603908	-1.18	-1.62	-0.27	-1.63	0.0997212	21.3914835	0.0195956	0.2982121	12.4552531	0.1080301	20.5937017	0.2414923	24.9319525	0.3107137	0.0647673	0.2941294	0.0962109	0.2570979	0.9153579	0.0876624	1.269224	9.7683094	1.3832297	0.1330555	0.7413168	1.4414128	0.4781643	0.4557563	2.1641496	2.2972051	36.5557591	22.0549857	38.4524205	2.8491723	21.530711	41.3015928	0.013940693
289	52.8	1	96.3	12.6	11	2	1	2	26	2	0	13.58682466	-2.41	-1.42	-2.22	-1.67	0.0825244	23.3811587	0.00448	0.3374996	13.0000491	0.3075108	20.3223271	0.247662	20.1637981	0.3389511	0.1917133	0.2803004	0.1134111	0.2074071	0.848272	0.1832072	1.4902833	11.4212459	1.275713	0.2719658	1.011463	1.4841269	0.5329244	0.4299402	2.0720646	2.3440304	38.9266683	22.2635809	35.739161	2.8873817	21.8245081	38.6265427	0.014434682
134	49.2	1	93.1	13.1	11	2	1	2	30	3	0	15.11373954	-1.85	-0.16	-2.57	-0.48	0.080948	21.8096237	0.036373	0.1445254	13.4821779	0.133547	21.000011	0.4101726	20.3576678	0.4246142	0.1311293	0.2882335	0.2753537	0.3850995	0.8149066	0.1073973	1.4019174	11.1272023	1.2991392	0.1856229	0.7083634	1.6084803	0.5903716	0.7438744	2.4532478	2.6388707	37.9114096	22.3110533	36.0120408	3.6580988	21.9493187	39.6701396	0.00662668
106	37.2	2	103.6	16.2	11	2	1	2	28	1	0	15.0936927	1.06	-0.22	2	-0.08	0.0522135	20.2365138	0.1135953	0.1430898	13.4624484	0.2700189	20.7924171	0.2371122	20.2247721	0.4409947	0.1609796	0.321355	0.3193861	0.1764815	1.1828109	0.1806327	1.3688199	12.2100502	1.7044407	0.1995065	1.0257458	1.9515369	0.5734597	0.4437983	2.2078204	2.4073269	37.079422	22.6662219	36.9032121	3.1705113	22.2688145	40.0737234	0.007070872
181	30	1	88.2	12.5	10.9	2	1	2	24	1	1	16.06840771	-0.53	0.22	-1.1	0.04	0.5657274	24.6786982	0.0522331	1.0666166	12.1118122	0.1481495	25.6264219	0.2121979	17.713748	0.3115792	0.1455682	0.3087435	0.1304524	0.2723737	0.5277433	0.0646762	0.8422005	8.1294718	0.736731	0.1823211	0.5296123	1.08982	0.4727329	0.5442617	3.5361073	3.7184284	38.9322913	27.7317769	28.878113	4.3931425	26.3688599	33.2712555	0.043220132
311	31.2	1	92.6	13	10.9	2	1	2	26	2	0	15.16077418	-0.33	-0.49	-0.06	-0.47	0.3566263	23.1098968	0.0506874	0.3233683	12.3105107	0.2112822	20.191677	0.2113968	21.0986236	0.3468287	0.2392035	0.4156844	0.175709	0.2866622	0.5271499	0.1056181	1.8233193	11.6423051	0.5465952	0.1842778	0.2914985	1.5274154	0.5911167	0.5937178	2.8388293	3.0231071	37.1976076	21.4841978	37.4200426	3.7925339	20.8000758	41.2125765	0.013992633
60	39.6	1	91.4	11.3	10.9	2	1	2	24	1	0	13.52651916	-2.3	-1.73	-1.8	-2.01	0.3305638	22.5327471	0.0114479	0.3578436	12.7968509	0.2050675	21.6603532	0.2361509	18.467521	0.4115209	0.1624492	0.4907013	0.0913554	0.2976931	1.1604845	0.1308195	1.2694215	10.7564239	1.7976459	0.2192766	1.1197188	1.7341302	0.8281325	0.4272924	2.5043885	2.7236651	39.0298131	23.8451323	33.7519223	3.2423129	23.115959	36.9942352	0.015881046
292	26.4	1	88.5	12.8	10.9	2	1	2	27	0	0	16.34268569	0.12	0.33	-0.2	0.26	0.3176573	24.7852958	0.0772455	0.6604484	11.8433713	0.8378696	22.9651071	0.3936671	17.0481182	0.3286982	0.1417925	0.3073856	0.1276917	0.2579138	0.9141937	0.2092113	1.5239393	9.5905719	1.4801231	0.3306518	1.1276499	1.3484559	0.4513155	0.589382	2.3422436	2.6728954	39.6693394	25.9757061	30.7557742	3.3899691	25.1398379	34.1457433	0.026646783
278	24	2	79.1	10.3	10.9	2	1	2	24	1	0	16.46206294	-0.89	0.56	-2.05	0.28	0.2624245	25.4061929	0.0260705	0.3007586	11.036102	0.1639743	24.2660043	0.2258404	21.3418036	0.2923723	0.0845062	0.2843472	0.4383497	0.2682439	0.6837283	0.1143794	1.3271801	7.6901813	0.9376845	0.1844025	0.7501811	1.340573	0.2056228	0.4838266	1.88525	2.0696525	38.6185045	25.791336	32.4839513	2.9918288	25.2945391	35.4757801	0.011838003
185	32.4	2	85.4	10.2	10.9	2	1	2	24	1	1	13.98570716	-2.09	-1.23	-1.94	-1.37	0.1960901	23.8909727	0.0178474	0.3182455	12.2135343	0.144043	19.1909929	0.2529259	19.2088093	0.2963478	0.1376738	0.290319	0.1042863	0.3596619	0.9385106	0.1311687	1.1874723	12.0020413	1.5930353	0.1517938	1.0382752	1.8344517	0.7214098	0.6925687	3.0875226	3.2393164	39.1284908	20.999723	35.704446	4.0361714	20.5044798	39.7406174	0.013320743
25	31.2	2	89.1	12.3	10.9	2	1	2	29	2	0	15.49350595	-0.41	0	-0.7	-0.11	0.1959278	19.5297258	0.0827307	0.3192798	13.818584	0.1694833	19.4252022	0.2231786	21.266232	0.2995135	0.1558723	0.5034622	0.1306724	0.3753423	0.851143	0.153027	1.8060428	11.4635844	1.2210946	0.2813166	0.7072208	1.7895184	0.643587	0.8231051	3.7651534	4.04647	35.9159887	21.207379	37.7233578	5.0002475	20.4549333	42.7236053	0.016348402
186	37.2	1	91.2	12	10.9	2	1	2	26	2	1	14.42751616	-1.59	-0.96	-1.5	-1.18	0.1922541	21.8769254	0.052294	0.2151979	13.843721	0.1956006	22.0715491	0.2388092	18.8487317	0.3101763	0.1451653	0.2739721	0.0945756	0.2692313	0.7423404	0.1794895	1.2543829	10.468829	1.2576934	0.1740674	0.7719497	1.6051499	0.725882	0.7055788	3.4864334	3.6605008	38.2231106	23.5805634	33.5561813	4.4606552	23.2185889	38.0168365	0.009836752
198	40.8	1	90.7	11.7	10.9	2	1	2	27	4	1	14.22234756	-2.11	-1.06	-2.15	-1.39	0.1556229	20.5810507	0.0289326	0.2115226	15.0260734	0.1423774	21.5736113	0.1970311	22.975447	0.3282225	0.2641573	0.2873081	0.1253573	0.2435512	0.6979798	0.1163139	1.2101685	9.2924075	0.9622959	0.2163574	0.4798369	1.6950686	0.5209147	0.5268052	2.1415864	2.3579438	37.7512452	22.7235889	36.3987459	3.0101063	22.3121395	39.4088522	0.010277541
82	54	1	95	12.8	10.9	2	1	2	29	0	0	14.18282548	-2.36	-0.87	-2.64	-1.18	0.1512386	20.9313561	0.0401307	0.3990976	13.323901	0.1707346	20.646002	0.2317511	20.7566403	0.3356316	0.1111321	0.2568955	0.1120456	0.2281596	0.8675545	0.0913667	1.3574023	11.2454156	1.7661726	0.2330509	0.9876149	1.6320152	0.5408809	0.6612216	2.9225884	3.1556393	37.3758544	22.5004753	36.1033971	3.9289065	21.8957182	40.0323036	0.019066973
124	56.4	2	98	15.6	10.9	2	1	2	29	1	0	16.24323199	-0.84	0.64	-2.05	0.67	0.1437124	18.7217034	0.00978	0.2354651	13.5830739	0.1424151	25.5177336	0.290043	20.5005443	0.413951	0.1378436	0.3748303	0.1020701	0.2199335	0.8949429	0.1195685	1.1794768	10.2690645	1.2058094	0.2114622	0.7042906	1.2893637	0.4644575	0.4946823	2.7737863	2.9852485	34.963193	26.9845147	34.3507269	3.5820009	26.4840078	37.9327278	0.012577119
14	44.4	2	93.7	12.3	10.9	2	1	2	28	3	0	14.00960626	-1.72	-1	-1.64	-1.11	0.1237447	18.95495	0.0709916	0.2172988	15.265137	0.1735765	18.6041217	0.1925548	22.5614125	0.3993863	0.1259581	0.551055	0.1832364	0.3979221	1.013598	0.1467724	1.5614026	11.9666495	1.4980427	0.1272251	0.8710844	1.8570464	0.5570382	0.5736442	2.0061508	2.1333759	37.2548587	20.488128	39.2199842	2.8902565	19.795555	42.1102407	0.011463961
208	31.2	2	88	11.5	10.9	2	1	2	29	4	1	14.85020661	-0.95	-0.51	-1	-0.62	0.103183	20.8951688	0.0114194	0.3187813	13.5876032	0.1577462	23.8315968	0.164557	21.3236023	0.325317	0.1579154	0.2805112	0.290837	0.2799026	0.7176447	0.1821611	0.8966293	9.8163853	0.9774412	0.1886326	0.6388636	1.6558175	0.5410725	0.4852417	2.1719691	2.3606017	36.6063579	25.2389185	34.8358819	3.1366804	24.8103677	37.9725623	0.01525622
105	37.32	1	101	15.7	10.9	2	1	2	36	1	0	15.39064798	0.61	-0.14	1.08	0.05	0.099623	21.9608147	0.0330762	0.3696014	11.5583223	1.0855326	20.0481478	0.26233	21.0286153	0.2781798	0.1464565	0.2496721	0.3121537	0.2060248	0.9913266	0.1951835	1.482657	10.9142049	1.3212907	0.5284019	0.9706924	1.8331693	0.5893979	0.9123281	2.6227975	3.1511994	36.2095571	22.7567225	36.4628557	4.3756812	22.2995563	40.8385369	0.01683004
266	68.4	1	110	21.2	10.9	2	1	2	26	4	0	17.52066116	0.58	1.52	-0.74	1.5	0.0844825	19.7625224	0.0113313	0.1453354	14.3600166	0.1336876	17.4048303	0.2289033	20.8376793	0.4140888	0.1037862	0.3477988	0.100919	0.2913056	1.147601	0.1209685	1.5921706	13.6174342	1.8595032	0.1095411	1.0224389	2.2066135	0.6839763	0.5918345	2.8212311	2.9307722	37.6282145	19.0654223	39.561869	3.6235257	18.6819253	43.1853947	0.007354092
307	66	1	110.5	18.1	10.8	2	1	2	36	6	0	14.82361131	-0.46	-0.35	-0.4	-0.35	0.4730614	27.4854433	0.0312655	0.3848986	9.5602454	0.2137593	30.2488969	0.0947408	16.9720965	0.3137358	0.2098425	0.3560422	0.1649777	0.2096993	0.3932012	0.1204783	0.9279522	7.3888124	0.4712279	0.1111104	0.220357	1.0446339	0.345993	0.3322543	1.9252743	2.0363847	38.696915	31.4552195	27.1937706	2.5336167	30.8034915	29.7273873	0.014003725
178	39.6	2	80.5	9.5	10.8	2	1	2	26	2	0	14.65992824	-3.4	-0.53	-4.28	-0.96	0.3810698	23.5398655	0.0305321	0.7689442	11.5238108	1.7227241	28.3138987	0.216195	19.1153005	0.2716473	0.1169939	0.2822826	0.1125208	0.2638955	0.6008304	0.1006747	0.7989583	6.7456218	0.9273034	0.1124998	0.4760079	0.9603758	0.2712155	0.5356565	1.811175	1.9236748	37.2445272	31.5943896	28.4885563	2.5718521	30.6133054	31.0604084	0.032665616
62	44.4	1	89.2	11	10.8	2	1	2	26	2	0	13.82493113	-2.91	-1.35	-2.97	-1.83	0.350013	20.7685279	0.0321618	0.6604088	13.9850092	0.8677104	21.016091	0.186871	18.3039637	0.2448239	0.2216205	0.3323022	0.1030574	0.2930194	0.7425298	0.0873546	1.3482885	11.2548704	1.2059744	0.1083087	0.6522019	1.9008892	0.8359602	0.7230692	3.7749729	3.8832816	37.2968782	23.5608761	34.3454829	4.7094082	22.6233579	39.0548911	0.031798537
170	49.2	1	95.4	14.2	10.8	2	1	2	30	0	1	15.60240673	-1.2	0.22	-2.03	0.04	0.2779883	21.1125361	0.0564933	0.4550333	11.1853234	0.152689	25.1560464	0.2235159	22.9005155	0.4065307	0.2374821	0.2981094	0.0916573	0.2071971	0.9951914	0.1204862	1.4300736	8.5343019	1.0279282	0.1010501	0.5565497	1.2246811	0.6057456	0.3901531	2.2527212	2.3537713	35.0054981	26.6749211	35.3635128	2.8355817	25.9857713	38.1990945	0.021552754
86	49.2	2	100.9	16.1	10.8	2	1	2	27	5	0	15.81406587	-0.08	0.39	-0.58	0.42	0.2136138	21.2229146	0.0354261	0.445589	14.7922233	0.1293978	18.778649	0.1666782	18.9489592	0.3198221	0.0969791	0.2502737	0.1121818	0.3112504	0.8738458	0.0815046	1.5614067	12.7743323	1.4492398	0.1274872	0.9073305	1.6432433	0.6676309	0.5324265	3.5575944	3.6850816	38.8716594	20.5466661	36.1704801	4.3296899	19.8968819	40.50017	0.020995655
273	64.8	2	106.2	17.4	10.8	2	1	2	36	5	0	15.42766553	-0.56	0.12	-1.05	0.12	0.1705455	22.1806879	0.0142156	0.1543912	13.6218531	0.1472653	20.7556882	0.2780946	20.3981805	0.3915265	0.162813	0.3243246	0.2466244	0.3274841	1.0151577	0.1091444	1.2155257	11.2182591	1.4757456	0.3320491	0.8968514	1.734102	0.33847	0.5316344	1.959366	2.2914151	38.8555163	22.2927363	35.672929	3.0696739	21.9089493	38.7426029	0.006960614
6	37.2	2	94.4	12	10.8	2	1	2	30	1	0	13.46595806	-1.26	-1.61	-0.38	-1.55	0.1270809	20.2504176	0.0485894	0.1946547	14.8406086	0.2174834	18.2073733	0.3324531	20.9560523	0.3571498	0.1725652	0.461137	0.2366155	0.2817469	1.0076752	0.1403216	1.4992839	11.3263067	1.4197486	0.4058871	0.8892356	1.7564393	0.5911413	0.8496638	3.4303693	3.8362564	38.0026807	20.0184734	36.9159887	4.9225357	19.4544139	41.8385244	0.00961238
61	36	2	87.4	11.8	10.8	2	1	2	24	1	0	15.44753337	-1.27	0.04	-2.01	-0.19	0.1190268	17.1483706	0.0296863	0.173201	15.7770139	0.1413595	27.7578617	0.1783307	20.0369026	0.4802625	0.0651621	0.2816911	0.1958459	0.1467644	0.7014664	0.118048	1.0092886	9.5887447	0.8617903	0.0979047	0.4424164	1.427497	0.3463771	0.6879861	2.1870015	2.2849062	35.0879305	28.826216	32.7990672	3.1687382	28.4596856	35.9678054	0.010100143
26	43.2	2	92.4	12.7	10.8	2	1	2	29	1	1	14.87509604	-1.37	-0.32	-1.8	-0.47	0.1115811	19.300038	0.0449217	0.1959393	14.1997205	0.1221578	19.3759967	0.2486652	25.238238	0.3168488	0.0911892	0.4691262	0.1780166	0.346266	0.8874577	0.090837	1.2360877	10.6238381	1.181252	0.3391704	0.7782645	1.2464582	0.5116669	0.5233362	2.3429263	2.6820967	35.9968981	20.9864062	39.5424093	3.3834495	20.367256	42.9258588	0.010152275
268	67.2	1	102.2	15.8	10.8	2	1	2	24	3	0	15.12708668	-1.75	-0.11	-2.45	-0.11	0.1057343	22.3075642	0.0161156	0.1458136	13.6838207	0.1423077	20.4536901	0.2623728	21.0787779	0.303083	0.0618008	0.2654659	0.3330247	0.1959023	0.7869822	0.1017806	1.251849	11.2378505	1.310704	0.0890619	0.6569414	1.803302	0.4811504	0.4608506	2.4640537	2.5531156	38.4978884	21.6803343	36.3730057	3.3469909	21.3547198	39.7199966	0.006536509
271	37.2	2	94.5	13.5	10.8	2	1	2	17	1	0	15.11715797	-0.32	-0.2	-0.35	-0.22	0.0988355	22.1994202	0.0427007	0.1024617	13.2945942	0.0758993	19.6052694	0.2962738	22.4547473	0.3978849	0.1692285	0.2552594	0.3242445	0.3325201	0.9421204	0.1320596	1.1494896	11.4554164	1.2345026	0.2282135	0.6814311	1.43655	0.5543684	0.3639454	2.1725637	2.4007772	38.1673578	20.7630216	37.8485941	3.0889671	20.4946594	40.9375612	0.004615512
115	42	1	99.3	15.5	10.8	2	1	2	36	1	0	15.71929995	0.08	0.22	-0.14	0.27	0.0893991	18.1504917	0.0165039	0.0819741	16.3749974	0.1569296	19.9238409	0.2291942	19.1212474	0.3643921	0.1054704	0.3003044	0.1367962	0.2521652	1.017613	0.1831893	1.6145147	12.6632742	1.5000924	0.1342016	0.8127942	2.0684569	0.6678074	0.7355535	3.2987964	3.432998	37.4969857	21.2923471	36.7221304	4.3053477	21.076754	41.0274781	0.004516357
15	49.2	1	96.4	12.7	10.8	2	1	2	29	0	0	13.66625919	-2.1	-1.41	-1.79	-1.59	0.0498339	19.3964326	0.0589845	0.1420712	15.9310198	0.3095005	17.8702546	0.2573082	20.9595003	0.3656022	0.1433964	0.5034025	0.141522	0.3245899	1.1110528	0.1211165	1.5337797	12.2479535	1.5332368	0.2821829	0.9416275	1.4787727	0.6603287	0.6748309	2.9616994	3.2438823	38.3871781	19.8258408	37.6056294	4.0602352	19.2424991	41.6658646	0.007324605
107	70.8	1	99.9	15.4	10.8	2	1	2	24	0	0	15.43084626	-2.03	0.11	-3.01	0.1	0.0345813	19.0816763	0.0188246	0.1379515	14.3909812	0.0976968	22.04325	0.1997366	20.3852547	0.3753248	0.1370845	0.2773805	0.1198613	0.2283994	1.0615951	0.1215205	1.2678015	11.505923	1.5570419	0.3384863	0.6973035	1.3763968	0.4543642	0.689756	3.4018075	3.7402938	36.5012006	23.2724069	35.5549607	4.5499111	22.9597708	40.1048718	0.007229527
214	54	2	97.5	13.1	10.7	2	1	2	27	1	0	13.78040763	-1.97	-1.1	-1.91	-1.18	0.230836	20.1830847	0.0111368	0.5462402	13.2729305	0.1544284	23.0659371	0.1792407	20.8898115	0.3432313	0.2845831	0.3140136	0.216114	0.2950113	0.8810922	0.3400353	1.6500179	10.5339815	1.2486196	0.3413496	0.6434508	1.3139077	0.5060017	0.677106	1.8778386	2.2191882	36.1597943	24.7352069	35.6525554	3.1124082	24.2038516	38.7649636	0.027064257
195	31.2	2	82.9	10.2	10.7	2	1	2	12	2	1	14.84195501	-1.95	-0.52	-2.43	-0.74	0.2115762	22.7305303	0.0172213	0.2584419	9.361199	0.1211662	29.5055712	0.1557629	22.9681722	0.6719016	0.060037	0.4898988	0.1969829	0.2689399	1.355342	0.1121622	0.6895483	5.3187339	1.0388641	0.0758239	0.4432864	1.229825	0.6000385	0.3996524	1.7193219	1.7951458	35.3694132	30.8355858	31.2910577	2.3917811	30.182186	33.6828388	0.011369814
73	37.2	2	92.6	12.6	10.7	2	1	2	28	3	0	14.69428882	-0.87	-0.54	-0.85	-0.6	0.1706646	20.8489041	0.0136906	0.3621041	13.8428308	0.1308248	20.1516082	0.2544208	20.3871267	0.3216685	0.0892518	0.3063431	0.0415468	0.2689312	0.7309879	0.1071802	1.5161289	11.0810115	1.3129408	0.1300353	0.8232659	2.1908319	0.7587665	0.5588093	3.6001256	3.7301609	37.2279967	21.7878367	36.5464693	4.330517	21.2128791	40.8769863	0.017368016
88	44.4	2	93	13.8	10.7	2	1	2	24	4	0	15.9556018	-0.83	0.47	-1.81	0.34	0.1554512	18.9222833	0.0220593	0.2080035	14.6949628	0.1724974	21.0940828	0.2018102	19.9309208	0.4101465	0.0887712	0.3610346	0.081658	0.2770873	0.9380824	0.1215275	1.1863016	12.1899464	1.312263	0.1442367	0.6711992	2.5548293	0.8642086	0.6913253	2.7053111	2.8495478	36.4331892	22.5288768	37.2938754	3.6225311	22.0593069	40.9164065	0.010992516
171	57.6	1	95.6	12.8	10.7	2	1	2	36	3	1	14.00535705	-2.59	-0.99	-2.87	-1.31	0.1494262	18.3048678	0.0341625	0.3442745	15.8994716	0.1544026	20.4992066	0.2711163	17.8760527	0.337107	0.2137143	0.2299313	0.2460357	0.2017346	1.05996	0.3555389	1.8012747	12.1800571	1.7745142	0.1714499	1.0850736	1.7438913	0.8003241	0.6812499	3.5851625	3.7566124	37.5253468	22.3470511	35.0881651	4.683898	22.0942217	39.7720631	0.018807811
176	43.2	1	99.3	13	10.7	2	1	2	24	1	0	13.18392899	-1.45	-1.98	-0.32	-1.93	0.1433042	20.2414275	0.0489469	0.211878	12.9467817	0.2538458	22.1129677	0.1730781	21.2891808	0.3505616	0.1278878	0.3504309	0.0945298	0.3044339	1.0481625	0.0874106	1.1046378	10.2621115	1.765701	0.1320385	0.9300594	1.6449891	0.4585562	0.68674	3.2303388	3.3623773	36.4959385	23.9081287	35.3648752	4.1436471	23.3842835	39.5085223	0.010467542
40	44.4	2	93.3	12.6	10.7	2	1	2	28	0	0	14.47462288	-1.53	-0.62	-1.74	-0.75	0.1355426	22.6828624	0.0233105	0.1887953	13.9175922	0.1837759	17.5893274	0.2608136	19.1353877	0.3940404	0.164676	0.6419687	0.1594361	0.3768418	1.2110012	0.1094406	1.647497	11.8594413	1.797622	0.2679589	1.0840585	1.7444083	0.5762092	0.7266964	3.121296	3.3892549	40.1386608	19.7112363	35.7652749	4.2753874	18.9666024	40.0406623	0.008323257
293	55.2	2	94.5	13.3	10.7	2	1	2	36	1	1	14.89320008	-1.93	-0.25	-2.69	-0.39	0.1062394	20.9533	0.0593498	0.353804	12.5489443	0.2611823	19.2599431	0.2433236	23.4670943	0.364435	0.1172312	0.3508839	0.0818596	0.3070883	1.2430836	0.1490217	1.3528505	10.5838418	1.8121843	0.3093542	0.990018	1.3181447	0.2433838	0.5311614	2.9922772	3.3016314	37.0281866	21.2751811	37.6329582	3.9146524	20.6601651	41.5476106	0.016885359
79	27.6	1	91.7	12.9	10.6	2	1	2	26	1	1	15.34090706	0.03	-0.45	0.49	-0.37	0.4879222	21.5809827	0.1438815	0.6186918	12.9810328	0.5706665	19.4753723	0.2803662	22.6696785	0.2505976	0.2309457	0.1998594	0.114414	0.1905342	0.6307822	0.1178137	1.5599807	10.2133335	0.8481365	0.8841942	0.4499144	1.0287627	0.3737945	0.939785	3.1585572	4.0427514	36.779454	21.4583859	36.547396	5.0969504	20.6137669	41.6443464	0.028668379
43	26.4	2	84	11.2	10.6	2	1	2	18	0	0	15.87301587	-0.55	0.19	-1.13	0.05	0.2502426	22.6286349	0.0238865	0.4608261	12.4331746	0.3258095	20.4376756	0.2521516	20.2836947	0.3858907	0.1460787	0.5446958	0.2932315	0.3396998	1.0226802	0.1194204	1.2329268	10.4870405	1.3886316	0.2996652	1.1412248	1.1942393	0.6334319	0.6044186	3.070628	3.3702932	38.1092546	22.9341183	34.5692633	4.2679433	22.0241303	38.8372066	0.020364733
228	63.6	1	111	16.6	10.6	2	1	2	27	2	1	13.47293239	-1.02	-1.55	-0.12	-1.55	0.2270964	20.7023341	0.0211197	0.6235491	13.3347854	0.197655	20.8045138	0.1460772	21.8720077	0.2910937	0.2763233	0.2466779	0.1998561	0.2628961	0.7905493	0.2132326	1.5905459	10.7434491	1.173865	0.3316144	0.7028046	1.6027121	0.5580059	0.7495236	2.3377119	2.6693263	36.5197239	22.5963201	37.0520173	3.618706	21.918206	40.6707233	0.030119749
210	52.8	2	101	15.1	10.6	2	1	2	36	3	1	14.80247035	-0.82	-0.32	-1	-0.3	0.1920739	20.8312775	0.0275116	0.2297322	13.5076367	0.1769497	20.3019494	0.1707488	21.8771288	0.250595	0.1755917	0.3012184	0.2387413	0.2790015	0.701922	0.0915177	1.2104505	11.4793612	1.0234414	0.2490749	0.6236842	1.5667611	0.6736441	0.7383397	3.0816463	3.3307212	36.5069465	21.6610455	37.4326877	4.3078022	21.194101	41.7404899	0.011028234
259	40.8	2	91.4	12.5	10.6	2	1	2	24	2	0	14.96296367	-1.28	-0.28	-1.71	-0.44	0.1840489	21.4913363	0.0194996	0.2471323	14.2573336	0.2872554	18.4312397	0.1944561	21.0811247	0.3098929	0.1338128	0.3495645	0.1188249	0.3155929	1.0091818	0.1285539	1.259194	12.0792251	1.5681116	0.1727077	0.809866	2.1489801	0.6275499	0.4391852	2.3363304	2.5090381	38.8199051	20.1445575	37.8399356	3.0670482	19.656915	40.9069838	0.011499159
16	48	1	95.6	14.8	10.6	2	1	2	24	2	0	16.19369409	-0.78	0.66	-1.84	0.5	0.1788025	19.7064674	0.0589944	0.3296062	15.7907361	0.1393175	21.3068034	0.2065543	20.4545661	0.4384518	0.1141325	0.4611666	0.1668096	0.3371077	1.0174836	0.1097717	1.0106114	10.2762245	1.4498836	0.2010301	0.8300844	1.6030351	0.7093073	0.6148221	2.48823	2.6892601	38.581825	23.1259725	34.7115389	3.4708918	22.385977	38.1824307	0.016725788
236	51.6	2	96.5	12.4	10.6	2	1	2	30	0	0	13.31579371	-2.22	-1.5	-1.87	-1.61	0.1598433	23.2717213	0.00636	0.4089242	11.6127449	0.209923	24.8015634	0.2133171	20.2384229	0.3599335	0.1934993	0.2995603	0.1273223	0.2487994	0.8715706	0.168225	1.181304	9.3801246	1.234204	0.1311357	0.6912345	1.5245446	0.3968162	0.4248236	1.8440849	1.9752206	37.5100176	26.4175654	33.3768281	2.5273665	25.8709459	35.9041946	0.017571721
275	44.4	2	91.9	13	10.6	2	1	2	24	0	0	15.39261226	-1.29	0.08	-2.08	-0.1	0.097566	21.4040472	0.0388826	0.3841491	14.1954682	0.2161908	17.3443704	0.410559	19.6823623	0.4735827	0.2410437	0.391346	0.1467032	0.3653219	1.2762672	0.1749539	1.9086754	12.1951467	1.9722392	0.2072282	1.2131212	2.4479459	0.6593034	0.5883483	1.9651776	2.1724058	39.4191705	19.5880601	37.9103583	2.9074573	18.9486363	40.8178156	0.017947498
103	55.2	2	99	13.3	10.6	2	1	2	36	1	0	13.57004387	-1.93	-1.26	-1.71	-1.32	0.093382	22.2579427	0.0416962	0.1709426	12.6204548	0.1475431	19.3847848	0.3668431	20.5176682	0.399381	0.135426	0.3264887	0.1872049	0.3309204	1.0634587	0.1269175	1.172644	11.8161416	1.7351195	0.2076611	1.0416816	1.6432668	0.6054995	0.5405819	3.0663494	3.2740105	38.1697387	21.113137	36.5884096	4.0017973	20.700927	40.5902069	0.007680072
112	44.4	2	96.5	12.7	10.6	2	1	2	24	0	0	13.63795001	-1.47	-1.32	-0.97	-1.33	0.0688862	20.8074196	0.0170778	0.1591987	13.7496562	0.4266563	22.4776251	0.3374193	19.9359197	0.4002612	0.1626485	0.2300394	0.125866	0.1941551	1.1706338	0.1994007	1.3368369	10.453518	1.562542	0.1803604	0.7834626	1.5316378	0.5730148	0.4292947	2.6864691	2.8668295	37.759399	24.0940599	34.5251501	3.4219902	23.8871447	37.9471403	0.007651054
192	66	1	107.3	17.3	10.6	2	1	2	19	4	0	15.0261133	-0.7	-0.15	-0.97	-0.19	0.0628922	20.7552701	0.00575	0.4018038	15.0185095	0.1034483	19.8830864	0.2477828	16.275251	0.3901955	0.1119985	0.3671599	0.0609807	0.285969	0.9922909	0.1938917	1.6381569	13.9827866	1.3481679	0.1425092	0.7943905	2.5886741	0.7882165	0.6987851	2.8620316	3.0045408	38.5673261	21.5556389	35.9188354	3.7643066	20.9748169	39.683142	0.019359122
129	56.4	1	95	14.6	10.6	2	1	2	28	5	0	16.17728532	-1.49	0.7	-2.89	0.46	0.0554124	18.8052802	0.016226	0.1382282	14.6790334	0.1675395	23.6242004	0.3740229	22.4811691	0.4079376	0.1685837	0.3550171	0.3266719	0.3524664	0.6399992	0.1088743	1.2407203	10.2132709	0.8130173	0.260446	0.3720976	1.0445189	0.3651653	0.3874578	2.6026435	2.8630895	35.4006801	24.6733088	36.2399175	3.5772192	24.2727118	39.8171367	0.007350499
97	58.8	2	95.4	15.8	10.5	2	1	2	24	0	0	17.36042439	-0.91	1.27	-2.84	1.32	0.5724984	19.886355	0.021536	0.1828893	14.8995886	0.0909629	21.113915	0.2652628	19.636473	0.4099242	0.0799396	0.2678546	0.0934259	0.263905	1.036074	0.2525673	1.3985915	11.6694394	1.3203043	0.1944963	0.7347371	1.6421786	0.5250237	0.5545668	2.887491	3.0819873	38.1247445	22.4118949	35.4808136	3.72998	22.1921823	39.2107936	0.009196723
56	25.32	2	90	13	10.5	2	1	2	25	0	0	16.04938272	0.8	0.3	0.95	0.31	0.360676	20.301449	0.00838	0.4234699	15.265034	0.2193124	20.4385804	0.2453088	18.2588618	0.3719195	0.2119499	0.4810759	0.2004158	0.2772972	0.8038392	0.2015083	1.2190633	11.600521	1.1650516	0.2497621	0.9565236	1.7718348	0.7498628	0.7115784	3.5067212	3.7564833	38.2679693	22.5273422	34.3346996	4.6684775	21.8159247	39.0031771	0.020859097
50	51.6	1	93.8	13.8	10.5	2	1	2	24	0	0	15.68459863	-1.6	0.31	-2.67	0.02	0.273838	20.8638979	0.0154167	0.3759208	14.9324362	0.3803048	17.9794318	0.3043649	21.5184939	0.4301167	0.1751035	0.5904873	0.1316987	0.4263842	0.9036557	0.1123103	1.4385355	9.8406675	1.3779234	0.4674259	0.9549993	1.2996867	0.401889	1.0238371	3.7811742	4.2486001	38.7818679	20.2965607	35.4051252	5.4041359	19.4270462	40.8092611	0.018017765
45	56.4	1	104.2	16.2	10.5	2	1	2	12	2	1	14.92036944	-0.69	-0.24	-0.84	-0.29	0.2254538	19.3117441	0.0182548	0.3500071	12.605438	0.30193	20.2238573	0.1958676	22.7534072	0.4811056	0.1952677	0.6491365	0.2971853	0.4276083	1.1120123	0.0918574	1.3370461	10.9332261	1.5624752	0.239132	1.1211454	1.6861913	0.6264076	0.5716327	2.6826103	2.9217423	35.298229	22.6643311	38.1550219	3.7905603	21.7387901	41.9455822	0.018124054
287	45.6	2	85.3	10.8	10.5	2	1	2	24	0	0	14.8431369	-2.88	-0.32	-3.8	-0.68	0.2049097	23.0918848	0.0205659	0.2981442	12.5753928	0.1804502	20.9703964	0.2158225	21.3500339	0.3589979	0.2013691	0.2654705	0.2342482	0.2623881	0.9785262	0.155748	1.4380103	10.0867343	1.4960361	0.2001777	0.9451519	1.6274815	0.4663551	0.439	1.9367046	2.1368823	38.7057475	22.6801791	35.6481948	2.8101305	22.2517465	38.4583253	0.012911211
77	57.6	1	92.6	12	10.5	2	1	2	36	3	0	13.99456078	-3.09	-1	-3.53	-1.49	0.1508798	22.1674211	0.0382716	0.3482912	13.5604172	0.1892314	19.8735329	0.2697572	19.7402737	0.3059945	0.1631506	0.2160271	0.0926885	0.2459716	0.8488751	0.1284083	1.4673964	12.1090755	1.145981	0.24643	0.6934423	1.7114718	0.5122837	0.6969688	3.0777587	3.3241887	38.1795687	21.3587965	36.2193805	4.113846	20.8846149	40.3332265	0.01571185
232	70.8	2	96.4	14.1	10.5	1	1	2	24	4	0	15.17277595	-2.59	-0.06	-3.62	-0.06	0.125792	20.2053575	0.0245809	0.4102906	12.9372074	0.1671101	24.3860129	0.1661248	19.1607483	0.4928593	0.1752912	0.4783291	0.1144363	0.2847451	1.4441584	0.1529882	1.184407	9.6041296	1.8672179	0.1553822	1.0009762	2.012631	0.7870025	0.5402765	2.1219449	2.2773271	37.0725925	26.4672998	33.3750795	2.9320399	25.7070874	36.3071194	0.02030603
150	60	2	103.8	17.7	10.5	2	1	2	24	1	1	16.42776794	-0.2	0.73	-1.18	0.83	0.1173283	18.9466347	0.0149862	0.1680111	13.9172565	0.1843577	21.0335378	0.2793643	20.2700482	0.3612564	0.1740679	0.3855897	0.0790255	0.3832374	0.8679426	0.1944444	1.5153163	13.5728189	1.0767401	0.3081422	0.5113088	1.9924043	0.5769658	0.6784448	2.39077	2.6989122	35.2871586	22.2977913	38.7642231	3.4563825	21.9236487	42.2206056	0.008867596
104	43.2	2	95	13.3	10.4	2	1	2	24	1	1	14.73684211	-1.01	-0.43	-1.17	-0.49	0.3969986	21.3076579	0.0189915	0.7121474	10.8220257	0.1860023	28.9036953	0.1977387	20.558912	0.4207236	0.2424773	0.3343478	0.0904522	0.2518256	1.0421582	0.1975202	0.993572	7.6154881	1.3020254	0.1133423	0.5949711	1.4819834	0.3969367	0.3927812	1.4252257	1.538568	35.2915894	30.7501554	31.7389338	2.0218014	29.8821889	33.7607352	0.033422134
263	61.2	2	110.4	16.8	10.4	2	1	2	24	2	0	13.78386894	-1.21	-1.06	-0.82	-1.09	0.2924221	22.0320565	0.0470599	0.2892241	11.3337403	0.1960548	22.2469839	0.2015556	20.9757004	0.3512489	0.2523409	0.3145118	0.1833206	0.2814036	0.9232587	0.1821217	1.2348891	10.648804	1.472804	0.1002548	0.7789831	1.8037537	0.8358917	0.4549289	2.5666868	2.6669416	36.4055305	23.8728176	36.234339	3.3051911	23.4041435	39.5395301	0.013127422
65	39.6	1	87.4	11	10.4	2	1	2	24	1	0	14.40024297	-2.52	-0.93	-2.84	-1.37	0.2565191	20.1636023	0.0354966	0.5083375	14.404161	0.1554499	23.7879884	0.1508034	20.3604776	0.3412142	0.1486329	0.209962	0.1023254	0.2098246	0.725676	0.1216867	1.2780006	9.9737502	1.1781919	0.1099411	0.7081226	1.2915377	0.7765709	0.5090559	2.4926715	2.6026126	37.0693645	25.405357	34.1895979	3.2139939	24.7732476	37.4035918	0.025210649
274	42	2	96.1	14.1	10.4	2	1	2	27	4	0	15.26765499	-0.45	-0.03	-0.72	-0.06	0.1810745	23.4025655	0.00918	0.5364434	12.975276	0.1707162	19.8288049	0.306423	20.8748332	0.3808751	0.2388957	0.2920421	0.1802472	0.3852784	0.9789333	0.1618459	1.676537	9.9820995	1.5142224	0.19857	0.9415468	1.8704059	0.6585307	0.5495529	1.7051031	1.9036731	39.4329468	21.7787334	35.9930034	2.6334732	21.1029138	38.6264766	0.022922418
249	46.8	2	97.8	14.5	10.4	2	1	2	36	2	0	15.15968903	-0.66	-0.08	-0.99	-0.09	0.1235964	19.6391766	0.0254315	0.2058289	14.420675	0.1441328	19.3715787	0.2392013	21.8355475	0.3134689	0.1330439	0.3610405	0.105326	0.3399344	0.7948046	0.0979683	1.3657736	12.4099564	0.9927858	0.1001605	0.5790373	2.2995411	0.7624363	0.5777033	2.7618505	2.862011	36.2845073	20.6870497	39.3854345	3.5450403	20.1927171	42.9304748	0.010480526
241	70.8	2	105.7	15.4	10.4	2	1	2	30	6	1	13.7838566	-1.81	-1	-1.72	-1.06	0.1157943	20.882182	0.0502082	0.1617186	14.338157	0.1255448	19.9452525	0.1910779	21.1089564	0.2799128	0.1127129	0.2773924	0.1336975	0.251832	0.6554304	0.116389	1.2927705	11.9227538	0.9152522	0.1036708	0.6989384	2.5701743	0.7499223	0.446738	2.553521	2.6571918	37.1867287	21.2590549	38.2002001	3.2376273	20.8861247	41.4378274	0.007744334
154	61.32	1	114.3	21.2	10.4	2	1	2	24	2	0	16.22719295	0.16	0.64	-0.45	0.71	0.0962043	19.5011741	0.020225	0.1694911	15.8574515	0.1488675	17.4027012	0.2337384	19.701855	0.369634	0.1348477	0.2299613	0.0650461	0.2859689	1.1985915	0.1108356	1.6214138	12.5669586	1.9655952	0.1158866	1.1506474	2.6243017	0.8141422	0.5799023	3.0345592	3.1504458	38.9886506	19.1218935	37.9832263	3.7953942	18.8130517	41.7786205	0.008691328
231	56.4	1	107.1	14.8	10.4	2	1	2	24	4	0	12.90276459	-1.38	-2.03	-0.2	-2.02	0.0918317	20.6178736	0.0143909	0.1770559	14.0966937	0.1455192	20.0048715	0.2675335	20.0118484	0.3318704	0.1177164	0.3382428	0.1116871	0.3255408	1.0914616	0.1070143	1.1559653	12.4580337	1.7000493	0.1537299	0.9846863	1.8409492	0.9452789	0.414058	2.4960976	2.6498275	37.9297803	21.6647666	37.1228662	3.1755726	21.2420913	40.2984388	0.008587496
239	38.4	2	88.2	9.8	10.4	2	1	2	29	0	0	12.59763165	-3.07	-2.43	-2.17	-2.57	0.0832846	22.1101093	0.0674034	0.1077408	12.0711724	0.0784179	21.8233253	0.2376472	23.555427	0.4984026	0.0819318	0.3393431	0.3585423	0.2372791	1.0088489	0.1263686	0.924957	10.0538141	1.3140585	0.1184969	0.5557783	1.4910355	0.3657865	0.3973222	1.9935066	2.1120035	37.0858763	22.9720088	36.9478782	2.867868	22.5838901	39.8157462	0.00487292
309	24	2	79.2	9.4	10.3	2	1	2	24	0	1	14.98571574	-1.66	-0.55	-2.02	-0.78	0.3180911	22.8965777	0.039832	0.4738658	13.3791119	0.1735803	22.193019	0.1869598	18.3914516	0.3991987	0.3412793	0.4382689	0.1812456	0.3052727	0.5628767	0.1952352	1.2656008	11.3817036	0.6320088	0.135309	0.2592184	2.4313075	0.8649691	0.532123	2.0218936	2.1572026	38.1878649	23.5777844	35.1685444	2.8705712	22.8210529	38.0391156	0.020695923
189	51.6	2	98.2	16.6	10.3	2	1	2	24	1	0	17.21413135	-0.05	1.25	-1.49	1.3	0.2974826	20.9957204	0.0443483	0.8776961	13.957384	0.1307769	22.176378	0.1825422	21.003528	0.2970166	0.3347527	0.2721222	0.118558	0.3370579	0.6037414	0.2413322	1.3599147	10.1122969	0.7879317	0.2179943	0.4757184	1.6709326	0.4822155	0.6007582	2.4218001	2.6397944	36.9392767	23.9770399	35.4832405	3.3591106	23.0242055	38.8423511	0.041803572
55	25.2	1	85.8	10.2	10.3	2	1	2	33	1	0	13.85560826	-1.69	-1.9	-0.75	-1.91	0.2730944	21.6117181	0.0202292	0.6305724	14.0454402	0.5428628	20.1530145	0.1936848	19.3582365	0.3935918	0.1092288	0.5435852	0.1576508	0.3696323	0.879043	0.0878282	1.5056895	10.8607536	1.3109731	0.2133145	0.8805652	1.7554783	0.7812591	0.5291513	2.7934025	3.006717	38.5138606	22.7708293	34.9339629	3.6935191	21.6642707	38.627482	0.029177338
130	51.6	1	97.1	14.3	10.3	2	1	2	24	1	0	15.16692634	-1.32	-0.09	-1.91	-0.24	0.2433003	19.8480503	0.00934	0.3670128	15.7160154	0.1556107	22.667521	0.3483189	19.4473351	0.4026931	0.2165959	0.3262372	0.1909561	0.3509665	0.8126268	0.1616466	1.5499321	9.8551839	1.1235449	0.2155766	0.6289504	1.8554635	0.5402946	0.5331676	2.4336592	2.6492358	38.1462308	24.1546721	34.1640905	3.3733595	23.6137287	37.53745	0.018491126
41	32.4	1	89.1	13.1	10.3	2	1	2	30	2	1	16.50121366	-0.39	0.62	-1.29	0.41	0.1987592	22.6775052	0.0360227	0.5031153	13.5030414	0.2287484	17.584921	0.2574484	18.6159907	0.4007809	0.1488762	0.5892411	0.1209868	0.4164213	0.8945458	0.0964795	1.0523123	13.3865695	1.2692603	0.3090374	1.0618872	1.7667392	0.9192793	0.5795032	3.3825278	3.6915652	38.9438928	20.0039357	36.5636369	4.3920552	18.9720361	40.9556921	0.022185655
246	37.32	1	98.8	14.6	10.3	2	1	2	24	3	0	14.95680965	0.02	-0.5	0.49	-0.36	0.1240535	21.2246817	0.0041	0.4059789	13.015712	0.1323769	19.6569508	0.203386	23.0505865	0.2798304	0.1424354	0.3386457	0.0892704	0.3189485	0.9126917	0.1039484	1.370734	11.0325181	1.4673969	0.1460516	0.8692856	1.8435787	0.5128287	0.5333441	2.220665	2.3667166	37.0243662	21.4073379	38.4750159	2.9893311	20.7625617	41.464347	0.019127679
297	52.8	2	99.1	15.4	10.3	2	1	2	28	3	1	15.68098762	-0.68	0.29	-1.43	0.31	0.0477959	22.8005322	0.00879	0.3132539	12.2934653	0.2149597	19.0428869	0.3117621	22.6678735	0.3330241	0.1033434	0.2708962	0.1190743	0.2312367	0.9815184	0.1249806	1.4887741	10.1472928	1.4176615	0.3257023	0.9979821	1.2422355	0.3503053	0.5834974	3.5811562	3.9068585	37.8739974	20.8487688	36.5428234	4.6094302	20.3808093	41.1522536	0.013738885
48	27.6	1	77.5	9.5	10.2	2	1	2	24	3	0	15.81685744	-2.61	-0.05	-3.85	-0.77	0.4019262	21.3231339	0.0378108	0.8080562	14.243348	0.3477433	19.4068994	0.3313748	19.7905306	0.3941316	0.1805002	0.6214032	0.1538885	0.619765	0.7921779	0.115385	1.5502412	10.7251127	1.1933377	0.2301265	0.8476728	2.1996442	0.782759	0.7758092	2.1272223	2.3573488	38.3480553	22.0695857	36.1799277	3.2870465	20.7177005	39.4669742	0.037895752
38	49.2	1	104	16.1	10.2	2	1	2	24	1	0	14.88535503	-0.22	-0.34	0	-0.32	0.3327003	22.2953601	0.0109195	0.3726928	12.9137924	0.533597	22.2345077	0.181069	19.623394	0.4905375	0.1324518	0.6361338	0.0981904	0.3945827	0.9071712	0.155156	1.2927981	10.0464268	1.1615182	0.1673289	0.6112878	1.8899977	0.6971162	0.5831388	2.2381314	2.4054603	38.1010797	24.3991386	34.2578363	3.0867895	23.5345485	37.3446258	0.01671616
305	27.6	1	81	10.9	10.2	2	1	2	26	0	0	16.61332114	-1.42	0.57	-2.78	0.14	0.3118787	22.7688195	0.0218901	0.1381387	12.0914236	0.2036889	20.9976522	0.1310899	22.8153714	0.3460656	0.1146763	0.4442503	0.4442573	0.3568898	0.5763006	0.0663457	1.0756765	10.8609548	0.7925724	0.1084318	0.3827732	1.7097205	0.5376473	0.6042031	2.0992817	2.2077135	36.8870604	22.1883934	37.6020265	3.2561739	21.65046	40.8582004	0.006067012
64	24	1	75.6	10.1	10.2	2	1	1	NA	2	1	17.67167772	-1.62	1.22	-3.77	0.41	0.2524676	21.8125699	0.0235937	0.8715136	12.5203988	0.2178951	21.1919679	0.257457	20.1817937	0.3410851	0.1298417	0.3112734	0.0466956	0.2941083	0.9403743	0.1470136	1.325882	11.0818121	1.4184018	0.1235317	0.9587869	1.7117232	0.7926852	0.585845	2.4612829	2.5848146	37.2852975	23.5750306	35.7753032	3.2173552	22.5156635	38.9926584	0.03995465
196	51.6	2	98.1	15.8	10.2	2	1	2	24	0	1	16.41795542	-0.4	0.77	-1.51	0.79	0.2406304	21.6612317	0.016738	0.4694799	11.9208865	1.201502	29.0117937	0.2012051	20.0009854	0.4118943	0.2528603	0.2727853	0.2304286	0.193733	0.6800264	0.1304876	0.9682838	7.2586984	0.7433912	0.0894521	0.3593149	1.1892612	0.2821768	0.3916221	1.8211313	1.9105834	35.6580605	31.3316138	30.347204	2.5326341	30.7030982	32.8798381	0.02167374
37	50.4	2	99	14.3	10.2	2	1	2	24	1	0	14.59034792	-1.04	-0.48	-1.17	-0.49	0.1789291	20.1654523	0.013435	0.547496	14.3185582	0.2425744	21.2098365	0.1757234	19.3769767	0.311466	0.140742	0.5280666	0.127522	0.3653132	0.8126024	0.1419691	1.4539816	11.7966232	1.2083932	0.1970892	1.0480673	1.8443519	0.8025785	0.6502893	2.3419628	2.539052	36.9954012	23.5894758	35.9562905	3.3168633	22.6424473	39.2731538	0.027150197
267	39.6	2	92.8	12.7	10.2	2	1	2	24	5	1	14.74713882	-1.04	-0.46	-1.18	-0.56	0.1538899	20.5325511	0.0315434	0.1020992	14.1846366	0.1010489	18.3386646	0.1965739	22.4492192	0.3636853	0.0862818	0.2851236	0.4169952	0.2902987	0.8395027	0.1085476	1.0527594	12.5637356	1.2864264	0.0826667	0.6825383	2.4263774	0.5839181	0.4620667	2.3788499	2.4615166	37.360692	19.541018	39.6491641	3.3405785	19.2307994	42.9897426	0.004972553
276	34.8	2	85.4	10.9	10.2	2	1	2	29	2	0	14.94551059	-1.8	-0.37	-2.35	-0.6	0.1291507	22.4632	0.0339701	0.194748	11.6477632	0.1409643	20.0973527	0.2432428	22.616052	0.3504241	0.1186212	0.3536662	0.1934623	0.3538804	1.0387144	0.0959449	1.3664368	10.6659728	1.5793319	0.2270707	1.1256111	1.6341268	0.5410974	0.4330958	2.3560994	2.5831701	37.2085843	21.9463124	37.5394302	3.2097282	21.459873	40.7491584	0.008669646
119	45.6	1	92.8	13.1	10.2	2	1	2	28	0	0	15.21161564	-1.58	-0.13	-2.23	-0.41	0.128137	21.0789915	0.00698	0.8027465	13.6184867	0.1203547	23.2949228	0.2240819	18.3651265	0.373355	0.3658882	0.3319608	0.1034682	0.2496024	0.7333123	0.2616276	1.4191209	11.6290793	0.9112339	0.1321865	0.510376	2.0669025	0.7830171	0.5335078	1.9555386	2.0877251	36.8435164	25.0673408	35.1028188	2.7247011	24.1872811	37.8275199	0.038082775
131	39.6	2	85.8	10.6	10.2	2	1	2	28	0	0	14.39896545	-2.52	-0.74	-2.95	-1.03	0.0659787	17.0205012	0.015018	0.1727523	14.6073781	0.2025757	25.2087501	0.2181063	19.1556764	0.4541169	0.149286	0.4806953	0.082361	0.4496799	1.0560504	0.1930695	1.5486694	12.0646602	1.2521623	0.2099815	0.5337783	1.8620764	0.4641928	0.4286232	2.1038599	2.3138414	34.4561876	26.6135697	35.9123474	2.8248256	26.1381736	38.737173	0.01014966
109	43.2	1	97	14.3	10.2	2	1	2	24	1	0	15.19821448	-0.67	-0.18	-0.89	-0.22	0.0652593	22.1511262	0.00799	0.2621526	12.579304	0.1400706	21.4015467	0.2423112	19.6451661	0.2848541	0.169818	0.3432577	0.0984315	0.3161881	0.8928989	0.1573339	1.6047126	11.9096186	1.0559242	0.1360897	0.6301006	2.0404484	0.6587372	0.454532	2.7521245	2.8882142	37.0293667	22.7851182	36.5870002	3.4411777	22.3290518	40.0281779	0.01183473
272	48	1	96.1	13.8	10.2	2	1	2	36	1	0	14.94281126	-1.34	-0.31	-1.72	-0.47	0.0631155	20.8245498	0.0175776	0.3171489	12.4257076	0.2816766	18.0845155	0.265757	24.8832623	0.2885229	0.251411	0.2386956	0.3093546	0.2802302	0.8917333	0.1553579	1.7687698	11.5591903	1.2814164	0.2949234	0.8425493	1.3257104	0.4549957	0.5687094	2.3251191	2.6200425	35.7750455	19.7821635	40.7893267	3.4981065	19.3640993	44.2874332	0.015229568
49	27.6	1	82.6	10.6	10.1	2	1	2	24	3	0	15.5362346	-1.66	-0.28	-2.29	-0.57	0.5325645	21.7887549	0.0562583	0.5534792	12.5747667	0.2388817	20.0058373	0.2469404	21.8898038	0.3460941	0.1743009	0.5386065	0.1421908	0.4319835	0.7771784	0.1317545	1.2785675	10.5357534	1.0184383	0.3337945	0.8022031	1.3158116	0.557505	0.8729966	2.8555344	3.1893289	37.0377969	22.1952661	36.4306661	4.2045163	21.1786766	40.6351824	0.025402057
44	28.8	2	77.5	8.9	10.1	2	1	2	24	1	0	14.81789802	-2.83	-0.58	-3.53	-1.02	0.3199623	20.8741587	0.0304957	0.5351949	14.9355933	0.4263516	20.2018112	0.161183	19.1451929	0.4791371	0.1399997	0.6239935	0.0767402	0.4655722	1.0455326	0.0524251	0.989792	11.2812264	1.5742275	0.1686894	0.958481	1.5842255	0.6908527	0.6065334	2.6326283	2.8013177	39.2286115	22.7763279	34.4580444	3.4845913	21.6390689	37.9426357	0.025639112
302	57.6	2	101	14.7	10.1	2	1	2	24	0	0	14.41035193	-1.35	-0.6	-1.53	-0.6	0.2920805	22.2857291	0.0484829	0.4756811	13.0096068	0.2470028	18.7120916	0.1379127	21.1776107	0.3099583	0.1836698	0.4050275	0.235294	0.337388	0.6218411	0.1000041	1.8459078	12.3409818	0.8270106	0.1872797	0.5041407	2.021531	0.5254183	0.6342441	2.5341052	2.7213849	37.3462264	20.3924266	38.5704201	3.590923	19.5632392	42.1613431	0.021344651
172	30	1	84.9	10.6	10.1	2	1	2	36	3	1	14.70586195	-1.94	-0.93	-2.06	-1.17	0.1973262	21.444575	0.0397612	0.3936655	14.9365663	0.1382358	18.3256318	0.1982287	17.9130789	0.2964092	0.2205413	0.2288042	0.0807112	0.289315	0.8881425	0.1881367	1.7382331	12.4744249	1.5851044	0.1189391	0.8660527	2.4534907	0.7371573	0.8417986	3.4056694	3.5246085	39.3481236	19.9921512	36.0244699	4.4471183	19.518057	40.4715882	0.018357347
182	43.2	1	96.8	15.1	10.1	2	1	2	24	0	1	16.11484871	-0.24	0.54	-0.94	0.49	0.1385554	22.1006793	0.0228076	0.2992907	13.0397581	0.152169	20.1571206	0.2773698	22.9727298	0.2511188	0.1218203	0.283526	0.0986386	0.3315892	0.6345161	0.0906946	1.1197036	10.5624199	0.9715539	0.2005834	0.6958554	1.6389198	0.8436266	0.4753032	2.5196506	2.720234	37.1361816	21.6107693	37.868179	3.2941758	21.0958396	41.1623548	0.013542149
95	25.32	1	89.2	11.8	10.1	2	1	2	28	1	0	14.83038066	-0.44	-0.97	0.3	-0.92	0.0341209	21.0688993	0.0188062	0.2045298	14.1494413	0.1163329	19.1861724	0.2338462	19.2436916	0.3622782	0.1371648	0.3120183	0.223113	0.2330831	1.100588	0.1382914	1.5706652	12.5913065	1.7186936	0.1559218	1.0543292	1.9168366	0.8764025	0.5560184	2.7974491	2.9533709	38.4340213	20.8921888	36.8029965	3.7325023	20.4951259	40.5354988	0.009707664
46	49.2	1	91.4	11.1	10	1	1	2	27	2	0	13.28711174	-3.17	-1.76	-2.97	-2.24	0.3412506	21.2797523	0.0242153	0.5230212	13.8203977	0.3374808	21.4047314	0.1417211	20.9733904	0.4043882	0.174254	0.5387559	0.1545718	0.5008871	0.9228424	0.07653	1.0368365	10.2727104	1.2568518	0.1798445	0.7626703	1.5681968	0.8717849	0.6220072	1.8109072	1.9907517	38.025483	23.5908749	35.5397812	2.7673307	22.5814125	38.3071119	0.02457835
227	25.32	1	87.7	11.3	10	2	1	2	27	2	0	14.69194374	-0.82	-1.09	-0.18	-1.1	0.3028009	23.3990017	0.0433423	0.8390273	13.2631053	0.153834	22.4178705	0.3197686	19.1665459	0.3081927	0.2858374	0.2560345	0.1585744	0.2525419	0.780449	0.1874226	1.0579181	9.5632821	1.0362068	0.2364414	0.7131286	1.8724314	0.5422367	0.6196706	2.2243353	2.4607767	39.0897564	24.4232372	33.0605621	3.2390217	23.4722557	36.2995838	0.035857397
34	38.4	2	91.4	13.2	10	1	1	2	24	2	0	15.80088964	-0.62	0.33	-1.35	0.18	0.2596409	20.3180588	0.0121198	0.2802439	14.3061004	0.2389969	18.4334036	0.2009732	21.5528013	0.4472645	0.2106061	0.4769294	0.1785601	0.2988486	1.2479308	0.1304067	1.4528863	10.9848149	1.9859098	0.3037258	1.0685096	1.6769782	0.5226381	0.6394346	2.7722175	3.0759433	38.5649052	20.5102032	36.9005467	3.893938	19.8713168	40.7944847	0.013792848
146	48	2	101.5	13.4	10	2	1	2	24	3	1	13.00686743	-1.35	-1.82	-0.29	-1.76	0.1961709	21.6899265	0.0159433	0.3176202	13.0878599	0.1266876	24.5888374	0.3074943	20.6940071	0.2910036	0.1106408	0.3268553	0.1141854	0.3779193	0.6742354	0.0916128	1.0237736	9.6273007	0.8987429	0.1130088	0.5936515	1.5302669	0.4537699	0.3972598	2.3512259	2.4642347	36.8379392	25.9695953	34.1251726	2.9756799	25.4007893	37.1008525	0.014643673
33	36	1	89.9	12.9	10	2	1	2	27	3	0	15.96137594	-0.88	0.29	-1.67	0.04	0.1395627	20.6434729	0.0128842	0.1147488	15.4963767	0.2476279	15.7452701	0.1369204	19.0236176	0.4019982	0.1028704	0.5309576	0.1821542	0.4728238	1.279143	0.1067927	1.5757595	13.3057241	2.1701415	0.1954286	1.2948225	2.5038138	0.8945381	0.741453	2.6810975	2.8765261	40.130695	17.9463111	38.0160677	3.8001333	17.3945132	41.816201	0.0055586
281	68.4	1	105.4	16.3	10	2	1	2	24	3	0	14.6725765	-1.59	-0.48	-1.9	-0.48	0.1133433	21.4357744	0.00872	0.195003	13.3137977	0.2225425	21.3530073	0.3805103	22.9364733	0.2995229	0.1426398	0.3488093	0.1550327	0.3064512	0.8780359	0.1554458	1.1757886	9.2665597	1.4036099	0.3889243	0.9043101	1.1500551	0.3631915	0.5696339	2.5328157	2.92174	37.4440841	23.0323922	35.7216695	3.6464066	22.6353057	39.3680761	0.009097082
51	27.6	2	82.8	10.2	9.9	2	1	2	24	3	1	14.87782679	-1.49	-0.56	-1.75	-0.71	0.4821038	23.999488	0.0202743	0.8668874	13.4221554	0.2250958	23.4823796	0.1928158	16.7821762	0.3744393	0.4870604	0.4788758	0.1727577	0.3136754	0.894098	0.1362451	1.1789059	8.8598888	1.4043638	0.2101043	0.8998138	1.6316375	0.5340079	0.6307892	2.3199606	2.5300649	40.5766483	25.9733267	29.9801679	3.3336118	24.7435343	33.3137797	0.036121079
75	27.6	2	80.9	11.4	9.9	2	1	2	29	4	0	17.41838189	-0.56	1.27	-2.31	0.98	0.3313341	21.6488924	0.0196392	0.5069398	12.3512263	0.1530696	21.4881564	0.2458475	22.7982803	0.3706865	0.1394866	0.311107	0.1508485	0.2774086	0.899534	0.1338779	1.6093759	9.0692928	1.4550553	0.2674457	0.8456463	1.5901651	0.5339969	0.5685492	2.2341383	2.501584	37.0567286	23.3245583	36.2638537	3.2209817	22.6207502	39.4848354	0.023416431
280	33.6	1	87	11.4	9.9	2	1	2	27	3	1	15.0614348	-1.69	-0.51	-2.08	-0.81	0.2563172	24.7693178	0.00835	0.319568	10.1539046	0.139534	24.7497357	0.3546987	22.8514233	0.3338299	0.1505425	0.2961129	0.3937836	0.3071651	0.8247913	0.1413909	1.1604768	7.0800299	0.9819726	0.2484233	0.6653219	0.9895754	0.3547071	0.5184529	1.9505715	2.1989948	37.3201334	26.1786225	33.2486188	3.1112313	25.6959825	36.3598501	0.012901768
203	28.8	1	82.4	11.1	9.9	2	1	2	31	3	0	16.3481478	-1.41	0.4	-2.59	0.04	0.1947648	21.1213606	0.00584	0.4328594	14.2282694	0.1413942	18.8510714	0.2056543	20.8387696	0.3589436	0.1845844	0.3044485	0.340231	0.3370661	1.0133165	0.1673603	1.5055438	11.1286433	1.8480257	0.1703193	1.1634811	1.9811317	0.7769277	0.6884883	2.0115053	2.1818246	38.7646806	20.8990946	36.9583209	3.2105439	20.323307	40.1688648	0.020493916
229	60	1	98.4	15	9.9	2	1	2	24	2	1	15.49177077	-1.51	0.22	-2.49	0.07	0.1944763	21.3912445	0.0433405	0.7001573	12.9405603	0.1504404	21.1816999	0.2497376	22.4048383	0.235988	0.3301425	0.2712929	0.146268	0.2915023	0.6740992	0.2012036	1.7426255	10.0840715	1.05772	0.1940738	0.5799359	1.8033141	0.6193147	0.503158	2.0087949	2.2028687	36.4940883	22.9268669	37.5255465	2.8522947	22.1132798	40.3778412	0.032731022
291	44.4	1	92.8	13.1	9.9	2	1	2	24	4	0	15.21161564	-1.48	-0.15	-2.09	-0.41	0.1474356	21.508379	0.0549109	0.3475479	12.811593	0.1218953	20.0566897	0.1695127	21.0656236	0.3858489	0.1590182	0.2697204	0.1947348	0.3052985	0.9067881	0.1512698	1.5722997	11.4324256	1.646224	0.2769302	1.0373829	1.5788172	0.6613528	0.5992012	2.5390997	2.8160299	37.4062686	21.8881471	36.9443483	3.6099659	21.3672377	40.5543142	0.016158721
197	46.8	2	97.2	15.2	9.9	2	1	2	36	2	0	16.08833342	-0.31	0.57	-1.13	0.55	0.1414823	19.8790188	0.016401	0.3469945	14.3255677	0.1967885	21.3860274	0.2115088	19.7730486	0.3228291	0.1116014	0.3736868	0.154185	0.4117252	0.8168623	0.0835614	1.2794565	11.9894688	1.3596095	0.079959	0.8880745	1.9247152	0.870112	0.4419714	2.6153444	2.6953034	36.8453697	23.2079727	36.5716365	3.2914598	22.5544518	39.8630963	0.017455313
211	38.4	1	95.8	12.8	9.9	2	1	2	31	0	0	13.94694061	-1.16	-1.37	-0.48	-1.36	0.1080144	21.4892063	0.0300315	0.3644903	13.8408233	0.175693	19.4132656	0.2831692	21.4489343	0.3612873	0.1321117	0.2669451	0.1554212	0.3367742	0.9887305	0.1555044	1.4506234	11.7540373	1.2960387	0.1390252	0.6104086	2.0427647	0.7141052	0.5904099	1.8521848	1.99121	38.0841005	20.8608341	38.16252	2.7370411	20.3548716	40.8995611	0.016961552
111	37.2	2	92.1	12.6	9.9	2	1	2	24	0	0	14.85426901	-0.87	-0.41	-0.98	-0.5	0.0230648	19.7692506	0.0117913	0.1017172	12.9307363	0.220672	20.0004574	0.2541619	23.9317845	0.4448232	0.0695395	0.3050689	0.1039542	0.2095957	1.229581	0.139655	1.287549	12.056325	1.6901005	0.1140545	0.8148302	1.5072156	0.3849997	0.4565048	1.9425671	2.0566216	36.0875564	21.454537	39.7011709	2.6170806	21.1756146	42.3182515	0.005145223
207	66	2	111.3	21	9.8	2	1	2	28	2	0	16.95231314	0.69	1.02	-0.08	1.02	0.3945381	20.0957298	0.00746	0.2007652	14.9489937	0.2365704	20.1736747	0.200695	18.0785353	0.3582116	0.2154905	0.3175529	0.0830334	0.23046	0.9085798	0.179343	1.4437802	12.0407909	1.3963747	0.2926081	0.839909	2.675536	0.7842445	0.5919175	3.3052072	3.5978153	38.1024277	21.7759322	35.6695324	4.2727662	21.4294971	39.9422986	0.009990441
312	25.2	1	87.9	11.8	9.8	2	1	2	18	1	1	15.27229334	-0.42	-0.58	-0.08	-0.61	0.3818468	27.9604629	0.0496302	0.6093665	10.7487102	0.6282393	21.7454089	0.119454	21.0657108	0.1981816	0.0900176	0.3182856	0.214981	0.2224557	0.3268037	0.108116	1.7490325	8.3062318	0.2984119	0.2149103	0.2439677	0.8770948	0.4109834	0.6534057	2.458291	2.6732013	39.9144171	23.5948982	32.8409806	3.541588	22.7257319	36.3825686	0.021793863
283	43.2	1	88.8	12	9.8	2	1	2	24	2	1	15.21792062	-2.1	-0.16	-2.93	-0.61	0.2181149	25.1206781	0.0835487	0.3688129	12.3807513	0.2305789	25.8215957	0.2601058	19.6042227	0.3107151	0.1726471	0.3041862	0.2464989	0.2461103	0.7237672	0.1447037	1.2189903	7.2715774	0.9839673	0.1951538	0.6046582	1.3216283	0.3285043	0.4570343	1.3814489	1.5766027	39.7379939	27.4133806	30.4237862	2.2801359	26.8015365	32.7039221	0.014681646
279	28.8	2	79.1	9.6	9.8	2	1	2	16	1	0	15.34328196	-2.17	-0.16	-3.07	-0.52	0.1762423	23.5537289	0.00727	0.3297668	11.0599972	0.2711863	25.1795583	0.2558237	23.5518871	0.3567646	0.2167547	0.2744097	0.4536122	0.2370473	0.7172193	0.1200469	0.9146246	6.8453766	1.0037496	0.3132504	0.5331962	0.8943328	0.2756655	0.4762899	1.9822006	2.295451	36.8677019	26.5953873	33.1915123	3.2253531	26.1039877	36.4168654	0.01400062
76	56.4	2	101.6	14.7	9.8	2	1	2	29	1	1	14.24065348	-1.27	-0.73	-1.28	-0.73	0.1741532	20.989627	0.00914	0.1897172	13.9241833	0.0885015	19.6974788	0.1353277	20.863686	0.3221776	0.1121825	0.3078784	0.1001165	0.3581889	0.8742423	0.1511089	1.7303836	11.3137841	1.5634465	0.1799234	0.8105408	2.4143671	0.6882811	0.5818554	2.4197101	2.5996335	37.8478299	21.1032567	37.616201	3.2816054	20.74763	40.8978064	0.009038617
234	48	1	95	13.9	9.8	NA	1	2	24	1	1	15.40166205	-1.28	0.05	-1.99	-0.14	0.1621233	22.7700268	0.0377317	0.3559718	11.3974396	0.1605395	25.0387939	0.4258791	21.3245235	0.323132	0.2638304	0.3417367	0.192714	0.2512578	0.968352	0.22425	1.212344	9.2200105	1.0522876	0.2252118	0.5924598	1.0987896	0.4194615	0.2484437	1.692689	1.9179008	36.6733613	26.5272334	34.2160964	2.3590585	26.0160432	36.5751549	0.01563335
260	51.6	2	92.3	12.7	9.7	2	1	2	27	1	0	14.90734557	-2.03	-0.24	-2.82	-0.45	0.3832875	26.9134742	0.0269083	0.2245975	10.5438531	0.2276872	27.6888769	0.2662303	19.1876961	0.2992111	0.1168074	0.2700191	0.1709786	0.1820414	0.4365722	0.1069131	0.8307252	7.2803281	0.6790877	0.0774926	0.4432274	1.02405	0.3787699	0.312184	1.9289813	2.0064739	39.2554858	28.8813164	29.2666484	2.4896365	28.4667046	31.7562849	0.008345169
277	45.6	1	91.4	12.1	9.7	2	1	2	24	1	1	14.48414883	-2.22	-0.74	-2.57	-1.12	0.3151161	27.1978824	0.0156567	0.4845311	10.2723777	0.3125627	25.9150216	0.2126758	19.8755218	0.3917661	0.1640934	0.2551039	0.1810844	0.2218725	0.6478601	0.0956704	1.1426817	6.1868516	0.9854774	0.2026007	0.7819863	0.8556218	0.225722	0.5398749	2.5203869	2.7229876	39.8104798	27.7648623	28.8850406	3.4439469	27.105241	32.3289875	0.01781503
74	54	2	107.7	19.1	9.7	2	1	2	29	1	1	16.46652511	0.73	0.79	0.33	0.79	0.2124045	18.7619246	0.0190279	0.3145456	14.8824908	0.1282316	22.6356724	0.2037024	21.1975616	0.3075852	0.1895166	0.2243811	0.0902252	0.1959815	0.6651439	0.1604922	2.4405587	10.7258249	0.9065513	0.0998601	0.5813271	1.8015156	0.6981369	0.3315868	2.2257513	2.3256114	35.7361003	23.9031857	37.4527982	2.7474234	23.5057233	40.2002216	0.016765103
304	66	2	96.3	14.1	9.7	2	1	2	30	1	0	15.20430379	-2.2	-0.03	-3.15	-0.03	0.2103514	21.518807	0.0273403	0.4044798	11.670973	0.1995183	20.035606	0.1421766	24.4912766	0.3412837	0.1575173	0.4243446	0.1962799	0.3631734	0.6376828	0.0954832	1.4048399	10.9452347	0.9325153	0.112266	0.4537079	1.6229661	0.6864101	0.6355079	2.2902583	2.4025243	35.3116132	21.5449969	39.8135947	3.2343121	20.7843154	43.0479068	0.018796572
245	28.8	2	82.9	10.7	9.7	2	1	2	26	2	0	15.56950182	-1.25	0.01	-1.97	-0.19	0.2045015	22.7241835	0.0246074	0.2766961	13.7337711	0.1210675	20.2608909	0.27633	18.4711655	0.3376981	0.0884746	0.3245076	0.0837671	0.2608286	1.1301573	0.1651247	1.3713654	11.6369514	1.6579646	0.150397	0.927448	1.7866362	0.5501877	0.5856657	2.8496126	3.0000096	39.7882761	21.9352175	34.4419394	3.6694424	21.4745311	38.1113818	0.012176283
121	60	1	100.1	13.5	9.7	2	1	2	28	1	0	13.47304045	-2.32	-1.44	-2.13	-1.63	0.1909156	21.1291058	0.0039	0.3302089	13.2062576	0.4453695	19.5161815	0.3340533	20.840501	0.3138077	0.2030441	0.3130661	0.1361385	0.403641	0.7686238	0.1317061	1.6270213	12.431757	0.9950847	0.2417073	0.716552	1.9410501	0.6809504	0.5607809	2.538573	2.7802803	36.6037952	21.325278	38.4620182	3.4771997	20.8098091	41.9392179	0.015628153
282	34.8	2	84.4	11.4	9.7	2	2	2	24	3	0	16.00368365	-1.43	0.43	-2.61	0.15	0.1204315	20.2256768	0.050561	0.2311327	13.8183403	0.2538056	21.0630078	0.2103455	20.9131165	0.3025789	0.1261762	0.3589575	0.2590376	0.3354209	0.808192	0.148796	1.1991748	11.0059503	1.3839315	0.1244537	0.9463874	2.2553335	0.731728	0.5965196	2.5309442	2.6553979	36.659151	22.903852	36.7772457	3.5109551	22.4119968	40.2882008	0.011427687
230	64.8	2	103.3	14.5	9.7	2	1	2	36	4	0	13.58836985	-1.95	-1.23	-1.68	-1.23	0.0649003	19.6099013	0.0193532	0.2010622	14.1551675	0.0925331	21.2282382	0.238874	22.3137516	0.3640612	0.1715494	0.3184485	0.1229355	0.334681	0.8601685	0.145932	1.3988281	11.6786437	1.079054	0.1836625	0.5774715	1.4964743	0.5824178	0.4996077	2.2622828	2.4459453	36.1332528	22.4371067	38.2152199	3.0684885	22.0441748	41.2837084	0.010253096
256	32.4	1	80.9	10.1	9.6	2	1	2	36	2	0	15.43207519	-2.59	-0.23	-3.61	-0.76	0.4273166	26.7652693	0.0116845	0.4544767	11.0697186	0.1609438	26.60071	0.2228067	19.7682194	0.296744	0.1545271	0.2584887	0.2697957	0.2085999	0.6256477	0.0856669	0.8397599	6.1727507	1.0600411	0.138056	0.6232548	1.0445463	0.3564546	0.3869424	1.9975785	2.1356345	40.2447373	28.1095585	28.7676646	2.7923726	27.4705755	31.5600372	0.016980091
2	36	1	89.2	12.9	9.6	2	1	2	24	3	0	16.21287378	-0.88	0.48	-1.86	0.2	0.4044908	20.8854086	0.0397645	0.4820222	13.7125609	0.1409596	19.6034395	0.2521165	21.4577334	0.3014413	0.1688518	0.5349669	0.0905845	0.5283928	0.8531963	0.1079212	1.4715385	11.0312889	1.3642016	0.2145448	0.9675524	1.7347022	0.4762144	0.6724609	2.5036453	2.7181901	37.5212995	21.7687051	37.1208385	3.4812355	20.8198727	40.602074	0.023079376
30	38.4	2	91.9	13.4	9.6	1	1	2	24	2	1	15.8662311	-0.5	0.37	-1.22	0.24	0.3070219	19.0367411	0.0919557	0.3204665	15.9648665	0.1618269	24.9143322	0.2529013	19.0183578	0.3743435	0.1848929	0.4764757	0.2880973	0.3343692	0.5895377	0.2236935	1.2861247	10.2366261	0.686774	0.1262406	0.4975371	1.9142854	0.7231193	0.4742685	1.5151447	1.6413853	36.9592847	26.4625941	33.9506767	2.4037511	25.7973897	36.3544278	0.016834105
160	37.32	2	95.6	12.1	9.6	2	1	2	24	1	0	13.23943909	-1.2	-1.82	-0.09	-1.71	0.2696661	22.1953419	0.0649978	0.5708597	12.907244	0.3980669	20.5054593	0.2398976	21.0710716	0.3145351	0.1501198	0.2410928	0.1939067	0.3411861	0.7422313	0.1421792	1.2194062	11.1261378	1.0929528	0.0661175	0.8311997	2.1415663	0.927422	0.5100112	1.7373305	1.803448	37.5219712	22.6116762	37.2168074	2.5073659	21.8769051	39.7241733	0.025719798
254	44.4	1	109.5	18.2	9.3	2	1	2	36	4	0	15.1789996	1.14	-0.17	2.03	-0.09	0.3616366	22.5382595	0.0166189	0.701644	12.3997467	0.1577344	23.1261767	0.2580076	19.6048811	0.2889695	0.2971202	0.2921034	0.1833693	0.3590445	0.6711804	0.2983131	1.535062	9.954916	1.085733	0.1664278	0.9213406	1.8770494	0.6898875	0.4997944	1.7149833	1.8814111	37.3455257	25.215618	34.5759683	2.5645748	24.5035648	37.1405431	0.031131242
17	33.6	2	89.2	13.4	9.3	1	1	2	28	2	0	16.84127974	0	1	-1.13	0.82	0.2426671	20.9627359	0.1018876	0.3246618	14.9857989	0.2505234	18.6345189	0.3352221	19.2822146	0.3870346	0.1124469	0.5466618	0.1089901	0.3785016	0.9575088	0.1412075	1.5577523	12.0095857	1.0616895	0.6017588	0.6934987	1.7309997	0.5969419	0.8149206	3.1802713	3.7820301	38.5974348	20.5517522	36.0036648	4.7059408	19.7197485	40.7096056	0.015487568
306	57.6	1	109.9	18.2	9.3	2	1	2	26	1	0	15.06870751	0.11	-0.11	0.28	-0.17	0.1824955	20.6721995	0.0300732	0.3641222	12.6139865	0.1830585	18.9183514	0.1732955	23.4049556	0.4107184	0.226739	0.4732451	0.2127862	0.3743726	0.6816233	0.0811105	1.718683	12.6626355	0.9955931	0.1717608	0.4864794	1.8805907	0.6089999	0.4629665	2.0091582	2.180919	35.5566163	20.4553298	41.0502718	2.8566717	19.6689998	43.9069435	0.017614101
288	25.32	1	91.6	12.2	9.3	2	1	2	27	2	0	14.54014988	-0.15	-1.23	1.07	-1.06	0.1771433	25.4996846	0.0139224	0.2282729	11.4085488	0.2832719	24.7626962	0.3191342	19.5272071	0.3351693	0.0968009	0.2957044	0.2035078	0.2061828	0.8961646	0.1185766	1.1363616	8.6610017	1.2980351	0.1855012	0.7424813	1.2663103	0.3879779	0.3733737	1.5769695	1.7624707	39.6147457	26.3263491	31.6009765	2.3393522	25.907026	33.9403287	0.008951989
12	37.32	2	92	12.2	9.3	2	1	2	29	3	0	14.41398866	-1.14	-0.77	-1.02	-0.84	0.1431769	20.0993227	0.1428368	0.2637813	15.6969855	0.2507976	17.6176386	0.2495277	18.2566878	0.3624429	0.1082945	0.5357789	0.209111	0.3244418	1.170642	0.1469721	1.5999261	13.364326	1.8698526	0.1760188	1.2051881	2.2432169	0.6615672	0.7799066	2.5215597	2.6975785	39.3424226	20.0160213	36.807988	3.6865961	19.2205964	40.4945841	0.01312389
78	34.8	1	90.7	12.2	9.2	2	1	2	24	2	0	14.83014019	-1.23	-0.67	-1.26	-0.85	0.2601582	21.8692723	0.0121799	0.5125088	13.4596506	0.1580691	20.5786703	0.2150701	18.085	0.2687157	0.1387556	0.2870542	0.0891919	0.3034864	0.6923106	0.1798097	1.3739028	12.468276	1.0673244	0.2850255	0.6625398	2.2262221	0.6830358	1.044187	3.0795835	3.364609	37.6174318	22.2110221	35.4937488	4.4979879	21.5790889	39.9917367	0.02343511
269	26.4	2	82.5	11.5	9.2	2	1	2	24	3	1	16.89623508	-0.33	0.91	-1.58	0.71	0.2008803	22.5385737	0.0202075	0.1130264	12.1490231	0.1111984	22.2393924	0.2350856	24.2691826	0.384685	0.0671388	0.3621111	0.271776	0.3060658	0.9937075	0.1304635	1.2220995	8.3422093	1.0944195	0.0825014	0.5225699	1.4874393	0.3245317	0.4376204	2.0940914	2.1765928	37.3612891	23.3685057	36.2537526	2.8859892	23.0036242	39.1397418	0.005014798
296	37.32	2	85.7	11.4	9.2	2	1	2	24	0	0	15.52184018	-1.69	0.11	-2.65	-0.17	0.107045	22.5886482	0.0206577	0.6272357	12.4782343	0.1352375	20.5145508	0.2067244	21.498603	0.3523672	0.1398742	0.2972165	0.3609302	0.2919991	0.8442624	0.1639338	1.4854104	10.7834372	1.2242557	0.3065811	0.905057	1.4224557	0.4249217	0.6942479	2.1261129	2.432694	37.5948128	22.4999552	36.2534257	3.4878721	21.7187791	39.7412978	0.02776774
1	34.8	1	87.9	12	9.1	2	1	2	20	2	0	15.53114577	-1.37	-0.09	-2.02	-0.39	0.2622972	21.1249825	0.0792843	0.7261663	14.190059	0.2049489	21.2103456	0.1843265	17.321785	0.5292346	0.0962286	0.5106653	0.0695967	0.2871357	1.0822629	0.1181481	1.1519622	13.3539961	1.270457	0.152971	0.7180958	1.9878841	0.6791416	0.5186237	2.1694012	2.3223722	38.4592932	23.4495062	35.0624598	2.9105926	22.2515384	37.9730524	0.034374765
200	43.2	1	86.2	11.5	9.1	2	1	2	24	3	1	15.4768762	-2.45	0.05	-3.58	-0.49	0.1093462	22.3343946	0.0366655	0.2395554	12.3344149	0.2098344	21.1402289	0.2149287	21.4990845	0.2897911	0.1325203	0.3036913	0.183066	0.2397689	0.571475	0.0754893	0.9468925	12.0531843	0.8289561	0.0929139	0.4638428	1.9746263	0.8121705	0.5137907	2.3993675	2.4922814	36.4683779	22.3938183	37.873176	3.1891381	21.8893954	41.0623141	0.010725852
68	51.6	1	94.9	13.3	9.1	2	1	2	24	5	0	14.76791609	-1.9	-0.41	-2.41	-0.68	0.0752108	20.7459925	0.1343859	0.2783769	13.8899878	0.11478	18.8183999	0.278171	20.8643635	0.2700533	0.1076561	0.2217142	0.0921472	0.2814472	0.6895459	0.0698228	1.4142048	12.9398174	1.0727378	0.566982	0.573625	1.7688697	0.6065206	0.7642049	3.3609828	3.9279648	36.7435281	20.1412819	38.2610503	4.7843169	19.5766277	43.0453672	0.013418346
286	26.4	1	87.2	12	9	2	1	2	24	0	0	15.78149987	-0.44	-0.12	-0.61	-0.22	0.2164216	23.2047266	0.00273	0.3189812	12.0096133	0.1377711	21.2590606	0.2301744	21.6596388	0.4464856	0.1870242	0.2649365	0.2000296	0.286778	1.0986703	0.1000986	1.1968072	9.0828937	1.8713614	0.1790482	1.1946784	1.2085302	0.3781015	0.5483711	2.71707	2.8961182	38.8472788	23.1781578	34.229948	3.6445189	22.6916087	37.8744669	0.013746389
151	61.32	1	109	17.9	8.9	2	1	2	24	3	0	15.06607188	-1.02	-0.18	-1.38	-0.16	0.3137692	23.4920635	0.0237951	0.7453746	13.9353219	0.1274282	23.5484962	0.3429669	14.926214	0.2891802	0.3110809	0.2015433	0.1620596	0.3072465	0.6868218	0.2911705	1.8609316	11.2532777	0.6570901	0.2124265	0.4646566	1.6684413	0.5420095	0.9791947	2.6574395	2.869866	39.3742467	25.111294	31.2121684	4.0111203	24.4317515	35.2232887	0.031728784
63	55.2	2	99.7	13.6	8.8	1	1	2	24	1	1	13.68196867	-1.77	-1.17	-1.56	-1.21	0.3647192	25.8891107	0.00994	1.3286783	9.4587324	0.1312729	26.8374772	0.1809225	20.0086208	0.1976955	0.1170608	0.2466452	0.2689626	0.3129487	0.3945983	0.1134945	1.0600947	7.1354207	0.5917234	0.1494602	0.4973332	1.1571927	0.4378113	0.5415791	2.5685099	2.7179701	36.8965795	29.0513468	30.4100722	3.5285118	27.5795778	33.938584	0.051321898
218	49.32	2	105.1	16.5	8.8	2	1	2	24	3	1	14.93752043	0.08	-0.23	0.37	-0.2	0.2282189	22.0929354	0.0234169	0.4017303	12.420406	0.1635983	29.3645324	0.2903061	20.6164882	0.4075502	0.1814365	0.2652402	0.2222678	0.2391413	0.5891226	0.1715625	1.1042641	6.7025586	0.5289474	0.1259952	0.2978534	1.2258116	0.3898232	0.3992141	1.5475789	1.6735741	36.2671805	30.5163715	30.7498296	2.295056	29.9975466	33.0448856	0.018183654
298	27.6	1	79.7	9	8.8	2	1	2	24	2	1	14.16856499	-3.07	-1.5	-3.18	-1.93	0.1958591	24.8916221	0.00962	0.5729074	11.9206047	0.1891784	21.9663152	0.4112795	19.1058577	0.3211231	0.2665908	0.3388953	0.1620637	0.2506595	0.8198931	0.2507614	1.6479603	9.6038552	1.1612524	0.2159839	0.9348001	1.630032	0.5074411	0.5356643	2.0897804	2.3057643	39.3103545	24.0117164	33.4236761	3.0034923	23.3410551	36.4271684	0.023016073
36	39.6	2	90	13	8.8	2	1	2	28	4	0	16.04938272	-0.86	0.51	-1.89	0.31	0.1544708	21.9691494	0.0207767	0.2872411	13.5147197	0.227652	21.2695724	0.2270839	20.466213	0.394894	0.0953214	0.5429084	0.1410795	0.3683511	0.9383679	0.1227072	1.1951716	10.9318083	1.1374633	0.1866555	0.6874282	1.3901494	0.4885793	0.6925951	2.5496408	2.7362963	38.1090651	23.0355788	35.162678	3.5699709	22.3073598	38.7326489	0.013074748
221	33.6	1	92.6	14.2	8.7	1	1	2	27	1	1	16.56023026	0.16	0.69	-0.53	0.63	0.1562462	23.0435563	0.0982475	0.5517403	13.43673	0.1758676	26.5764248	0.2564936	15.2937426	0.2896271	0.2191783	0.391669	0.109711	0.2927759	0.7673113	0.3085401	1.5675389	10.0966147	0.9056168	0.1549562	0.5706518	1.4839494	0.5870216	0.4095146	2.2562745	2.4112307	38.5990877	28.364601	29.797315	2.9304563	27.6314843	32.7277713	0.023943366
122	58.8	2	100.6	13.3	8.6	2	1	2	24	1	0	13.14182499	-2.17	-1.61	-1.74	-1.66	0.5286745	19.5258861	0.0174752	0.3937886	16.5292488	0.1534251	28.0272066	0.2052299	16.0286059	0.4562852	0.2256732	0.3977896	0.1492834	0.2946055	0.6221503	0.2688407	1.397066	8.2104743	0.7740787	0.1828216	0.5574493	1.8485314	0.7248949	0.5111338	1.9693817	2.1522033	38.4363236	29.5471344	28.9350811	2.8126205	29.0069217	31.7477016	0.020167515
126	66	1	103.8	13.9	8.5	2	1	2	24	0	1	12.90090251	-2.65	-2.12	-1.93	-2.13	0.0967679	26.6079404	0.0105364	0.5256938	10.3264864	0.16493	27.9456499	0.2387988	19.4754323	0.2600829	0.1814134	0.3464536	0.1441305	0.2558003	0.5370115	0.1235022	1.0671018	6.9748121	0.6997607	0.1688308	0.4044602	0.9182312	0.2942596	0.3604908	1.8714224	2.0402532	38.5280498	29.3977239	29.4058495	2.5448745	28.6385423	31.950724	0.019757027
303	24	2	72.9	8.4	8.4	2	1	2	18	1	0	15.80608195	-2.64	0.09	-3.98	-0.63	0.2972156	24.4384141	0.0205554	0.4411903	10.6216649	0.0995297	23.82746	0.0906296	22.5288706	0.2989974	0.3403912	0.3997827	0.2884146	0.3427324	0.4410446	0.1113015	1.5251643	8.6294989	0.5485428	0.1026511	0.3663826	1.2911593	0.556847	0.4175157	1.9740437	2.0766948	36.6458794	25.1549007	35.3052933	2.7826251	24.4046738	38.0879184	0.018053148
24	28.8	2	84.5	10.3	8.4	2	1	2	29	5	0	14.42526522	-1.57	-0.91	-1.51	-1.03	0.1619096	21.8178704	0.0174345	0.2198908	13.8181366	0.1523905	20.1659117	0.4047422	21.06814	0.3178595	0.0793442	0.4848206	0.2237346	0.4469743	0.820972	0.1023549	1.1692074	11.0965553	1.2441464	0.1631238	0.926002	1.7499197	0.5607423	0.5470053	2.2408113	2.4039351	38.1808945	21.9664501	36.5756254	3.174675	21.3466591	39.7503004	0.010078472
[truncated: 6 more columns]
